# Supplementary material for: ‘We like it wet’: a comparison between dissection techniques for the assessment of parity in Anopheles arabiensis and determination of sac stage in mosquitoes alive or dead on collection
Source: PeerJ. 2018 Jul 10;6:e5155. doi: 10.7717/peerj.5155 (PMC6044268; doi:10.7717/peerj.5155)
Supplement: Data S1 [file peerj-06-5155-s001.xlsx]

## Sheet: Explanations
Sheet name	Column
Collections	A	collection before or after house sprayed
	B	cluster number = pamverc cluster number
	C	house number pamverc house number
	D	house name of householder
	E	date = date of collection
	F	iso week = iso week of the date
	G	GPS = GPS position
	H	net type = oly olyset, unt =untreated plus= olyset plus
	I	COLLECTION TYPE codes WM = window trap emptied in the morning, L= light-trap indoors; TG= Hoolie tent (door at front) TB =Tent door at side; ist tent 2nd tent = collection up to 21:00 and after 21:00 rest latrine rest rest2 = resting collections, led=light trap with led light
	J	Live/dead = insects alive or dead at time of collection
	K	Collection2 = simplified collection amalgamating subsets (eg tg, tb all become T)
	L	Collector = initials of person doing the collection
	M	time start	by hour of the night
	N	time end	by hour of the night
	O	period	period of the night (in 4 quarters)
	P	AG unfed etc for An gambiae and An funestus insects classified according to abdominal status
	Q	Other species =
Dissections	A	HOUSE = HOUSEHOLDER (WILL BECOME NUMBER)
	B	DATE = DATE OF COLLECTION
	C	COLLECTION = TYPE OF COLLECTION
	D	LIVE/DEAD = LIVE OR DEAD AT TIME OF COLLECTION
	E	UNF/FED = UNFED OR BLOOD FED
	F	DISSECTOR = BY INITIALS
	G	NET TYPE = NET USED IN LIGHT TRAP COLLECTION
	H	SPECIES = GAMBIAE = AN GAMBIAE, AF = AN FUNESTUS
	I	VIRGIN = VIRGIN
	J	PLUG = WITH MATING PLUG
	K	NI = YOUNG INSECT MATED BUT NO PLUG SEEN
	L	NII = NULLIPAROUS STAGE II
	M	A, B ETC = SAC STAGE OF PAROUS INSECTS
	N	GRAVID = GRAVID AT TIME OF DISSECTION
		PAROUS = TOTAL PAROUS
		TOTAL = TOTAL DISSECTED
	ODDS	very occasional species

## Sheet: Kyamyorwa Collections
Spray	house Number	House	Date	ISO week	net type	Collection	Live/dead	Collection 2	Collector	TIME START	TIME END	PERIOD	AG unfed	AG part	AG fed	AG semi	AG gravid	AG males	AF unfed	AF part	AF fed	AF semi	AF gravid	AF males	An. coustani	An pharoensis	An zeimanni	An squamosus	Coqueletidia fuscopenata	Mansonia sp	Cx tritaeniorhynchus	Cx sp	Cx fed	Cx male	ODDS
before	53080	kasege	2015-01-27	5		BIG TENT SIDE A		BIG TENT SIDE A	DC				48	0	0	0	0	0	1	0	0	0	0	0	0	0	0	0	1	3	0	1	0	0	0
before	53080	kasege	2015-01-27	5		BIG TENT SIDE B		BIG TENT SIDE B	DC				39	0	0	0	0	0	0	0	0	0	0	0	0	0	0	0	1	1	0	1	0	0	0
before		LUCAS	2015-01-23	4		L		L					665	0	0	0	0	1	1	0	0	0	0	0	0	0	0	0	18	83	0	449	0	0	0
before		LUCAS	2015-01-28	5		L		L					223	0	0	0	0	0	0	0	0	0	0	0	0	0	0	0	0	0	0	0	0	0	0
before		LUCAS	2015-01-28	5		L		L					87	0	0	0	0	0	4	0	0	0	0	0	0	0	0	0	0	0	1	2	0	0	0
before	53080	kasege	2015-01-29	5		L		L	YK				87	0	0	0	0	0	1	0	0	0	0	0	0	0	0	0	0	2	0	4	0	0	0
before		LUCAS	2015-02-01	5		L		L	YK				114	0	0	0	0	0	14	0	0	0	0	0	0	0	0	0	0	0	0	0	0	0	0
before		LUCAS	2015-02-01	5		L		L					79	0	0	0	0	0	5	0	0	0	0	0	0	0	0	0	0	1	0	0	0	0	0
before		LUCAS	2015-02-04	6		L		L					19	1	8	0	0	0	1	0	0	0	0	0	0	0	0	0	0	28	0	12	0	0	0
before		ramadan hse	2015-02-04	6		L		L					59	0	10	0	0	2	0	0	0	0	0	0	0	0	0	0	2	0	0	24	0	0	0
after		LUCAS	2015-02-26	9		L		L	YK				1	0	0	0	0	0	0	0	0	0	0	0	0	0	0	0	0	0	0	0	0	0	0
after		193T2jc	2015-03-19	12		L		L	JC				5	0	3	0	0	0	0	0	0	0	0	0	0	0	1	0	2	4	0	4	0	0	0
after	51275	MARCOS	2015-04-14	16		L		L					13	0	0	0	0	0	0	0	0	0	0	0	0	0	1	0	7	14	0	4	0	0	0
after	51275	marcos	2015-04-20	17		L		L					6	0	0	0	0	0	0	0	0	0	0	0	0	0	10	0	14	120	0	41	0	0	0
after		Chrisheni	2015-04-22	17		L		L					3	0	4	0	0	0	0	0	0	0	0	0	0	0	0	0	0	3	0	4	0	0	0
after		Dominic	2015-04-22	17		L		L	DC				28	0	7	0	0	0	0	0	0	0	0	0	0	0	0	0	0	5	2	34	0	0	0
after		joseph	2015-04-22	17		L		L	JC				8	0	0	0	0	0	0	0	0	0	0	0	0	0	0	0	0	14	0	2	0	0	0
after		kisabo	2015-04-22	17		L		L					7	0	2	0	0	0	0	0	0	0	0	0	0	0	0	0	2	7	0	7	0	0	0
after		mwendesha	2015-04-22	17		L		L					18	0	0	0	0	0	0	0	0	0	0	0	0	0	6	0	6	6	0	216	0	0	0
after		BANANA FL	2015-04-23	17		L		L	JC				0	0	0	0	0	1	0	0	0	0	0	0	0	0	2	0	2	3	0	6	0	0	2
after	51275	MARCOS	2015-04-23	17		L		L	D				7	0	0	0	0	0	0	0	0	0	0	0	0	0	10	0	10	65	0	63	0	0	9
after		kulwa	2015-04-24	17		L		L	yk				3	0	0	0	0	0	0	0	0	0	0	0	0	0	0	0	0	1	0	7	0	0	0
after	53080	kasege	2015-04-28	18		L		L					0	0	0	0	0	0	0	0	0	0	0	0	0	0	1	0	0	0	0	0	0	0	0
after	51275	MARCOS	2015-04-28	18		L		L	YK				15	0	0	0	0	0	0	0	0	0	0	0	0	0	1	0	1	6	0	5	0	0	0
after	51275	MARCOS	2015-04-28	18		L		L					17	0	0	0	0	0	0	0	0	0	0	0	0	0	4	0	0	4	0	1	0	0	0
after		DOMINIC	2015-04-30	18		L		L	dc				36	0	0	0	0	0	0	0	0	0	0	0	0	0	0	0	0	0	0	15	0	0	0
after	51275	MARCOS	2015-04-30	18		L		L					11	0	0	0	0	0	0	0	0	0	0	0	0	0	7	0	3	23	0	17	0	0	0
after	51275	MARCOS	2015-05-04	19		L		L					12	0	0	0	0	0	0	0	0	0	0	0	0	0	0	0	7	54	0	48	0	0	0
after	51275	marcos	2015-05-05	19		L		L	DC				9	0	0	0	0	0	0	0	0	0	0	0	0	0	3	0	4	31	1	49	0	0	0
after	doto	DOTTO	2015-05-07	19		L		L	YK				2	0	0	0	0	0	0	0	0	0	0	0	0	1	13	0	1	7	0	7	0	0	3
after		DOMINIC	2015-05-08	19		L		L					17	0	0	0	0	0	0	0	0	0	0	1	0	0	4	0	0	1	2	9	0	0	0
after		DOMINIC	2015-05-11	20		L		L	dc				24	0	0	0	0	0	0	0	0	0	0	1	0	0	1	0	0	1	0	6	0	0	0
after		FRANK	2015-05-11	20		L		L	JC				42	0	0	0	0	0	0	0	0	0	0	0	0	0	14	0	5	3	2	46	0	0	4
after	51275	marcos	2015-05-11	20		L		L	YK				6	0	0	0	0	0	0	0	0	0	0	0	0	0	1	0	1	22	0	4	0	0	6
after	51275	marcos	2015-05-14	20		L		L	yk				2	0	0	0	0	0	0	0	0	0	0	0	0	1	4	0	7	4	1	23	0	0	2
after	51275	marcos	2015-05-15	20		L		L					11	0	0	0	0	0	1	0	0	0	0	0	0	0	0	0	0	0	0	0	0	0	0
after		DOMINIC	2015-05-19	21		L		L	yk				5	0	0	0	0	0	0	0	0	0	0	0	0	0	3	0	3	11	0	26	0	0	0
after		faustino	2015-05-19	21		L		L	dc				62	0	0	0	0	0	0	0	0	0	0	0	0	0	3	1	1	0	0	24	0	0	0
after	51275	MARCOS	2015-05-19	21		L		L					3	1	1	0	0	0	0	0	0	0	0	0	0	0	1	0	0	1	0	7	0	0	0
after	51275	MARCOS	2015-05-19	21		L		L					5	0	0	0	0	0	0	0	0	0	0	0	0	0	3	0	3	11	0	26	0	0	0
after	51275	MARCOS	2015-05-24	21		L		L	dc				28	0	0	0	0	0	0	0	0	0	0	0	2	1	15	5	10	10	2	64	0	0	0
after	doto	dotto	2015-05-26	22		L		L					14	0	0	0	0	0	0	0	0	0	0	0	0	0	0	0	0	3	0	50	0	0	0
after	53080	kasege	2015-05-26	22		L		L	dc				1	0	0	0	0	0	0	0	0	0	0	0	0	0	1	0	2	0	0	5	0	0	0
after	doto	DOTTO	2015-06-02	23		L		L	jc				15	0	0	0	0	0	1	0	0	0	0	0	0	0	1	0	7	223	0	156	0	0	1
after	51275	MARCOS	2015-06-02	23		L		L					5	0	0	0	0	0	0	0	0	0	0	0	0	0	3	0	4	13	0	6	0	0	0
after	doto	DOTTO	2015-06-04	23		L		L	dc				16	0	0	0	0	0	0	0	0	0	1	0	0	0	1	0	51	317	0	69	0	0	0
after	51275	MARCOS	2015-06-04	23		L		L	yk				2	0	0	0	0	0	0	0	0	0	0	0	0	0	0	1	1	10	1	9	0	0	0
after	doto	DOTTO	2015-06-08	24		L		L	dc				11	0	0	0	0	0	1	0	0	0	0	0	0	0	0	0	5	133	0	33	0	0	0
after	51275	MARCOS	2015-06-08	24		L		L	yk				2	0	0	0	0	0	1	0	0	0	0	0	0	0	0	0	2	1	0	8	0	0	0
after	51275	marcos	2015-06-11	24		L		L	yk				1	0	0	0	0	0	0	0	0	0	0	0	0	0	0	0	1	2	0	0	0	0	0
after	51275	marcos	2015-06-13	24		L		L					3	0	0	0	0	1	0	0	0	0	0	0	0	0	1	0	0	0	0	3	0	0	0
after	doto	dotto	2015-06-16	25		L		L					0	0	0	0	0	0	1	0	0	0	0	0	0	0	0	0	0	8	2	11	0	0	0
after	51275	MARCOS	2015-06-16	25		L		L					1	0	0	0	0	0	0	0	0	0	0	0	0	0	0	0	1	0	1	3	0	0	0
after		Zakayo Paulo	2015-06-16	25		L		L	ws				1	0	0	0	0	0	0	0	0	0	0	0	0	0	0	0	0	0	0	28	0	0	1
after		mayala	2015-06-23	26		L		L					4	0	0	0	0	0	0	0	0	0	0	0	0	0	1	0	3	2	2	7	0	0	0
after	51275	marcos	2015-06-25	26		L		L	jc				13	0	0	0	0	0	0	0	0	0	0	0	0	0	0	0	2	6	0	12	0	0	1
after	51275	marcos	2015-07-02	27		L		L					1	0	0	0	0	0	0	0	0	0	0	0	0	0	0	0	0	3	0	2	0	0	0
after	51275	marcos	2015-07-27	31		L		L					1	0	0	0	0	0	0	0	0	0	0	0	0	0	0	0	4	0	0	6	0	0	0
after	KYA Marcos	KYA Marcos	2015-07-29	31		L		L					0	0	0	0	0	0	9	0	0	0	0	0	0	0	0	0	9	2	8	0	0	0	0
after	KYA Marcos	KYA Marcos	2015-07-29	31		L		L					0	0	0	0	0	0	2	0	0	0	0	0	0	0	0	0	14	5	2	0	0	0	0
after	KYA Marcos	KYA Marcos	2015-07-29	31		L		L					0	0	0	0	0	0	2	0	0	0	0	0	0	0	1	0	3	5	0	15	0	0	0
after	doto	dotto	2015-08-04	32		L		L					0	0	0	0	0	0	2	0	0	0	0	0	0	0	0	0	0	15	0	15	0	0	0
after	51275	marcos	2015-08-04	32		L		L					1	0	0	0	0	0	0	0	0	0	0	0	0	0	0	0	10	2	0	4	0	0	0
after	doto	dotto	2015-08-06	32		L		L					0	0	0	0	0	0	1	0	0	0	0	0	0	0	0	0	1	2	0	0	0	0	0
after	51275	marcos	2015-08-06	32		L		L					0	0	0	0	0	0	0	0	0	0	0	0	0	0	1	0	3	20	0	14	0	0	0
before		N4	2014-10-26	43		L		L					183	0	0	0	0	0	10	0	0	0	0	0	0	0	0	0	0	0	0	0	0	0	0
before		N4	2014-10-26	43		L		L					116	1	6	0	0	1	4	0	0	0	0	0	0	0	0	0	3	12	0	27	0	0	0
before		N4	2014-10-30	44		L		L					146	0	0	0	0	0	2	0	0	0	0	0	0	0	0	0	0	0	0	12	0	0	0
before		N4	2014-10-30	44		L		L					127	3	0	0	0	0	3	0	0	0	0	0	0	0	3	0	2	20	0	22	0	0	0
before		N4	2014-10-31	44		L		L					78	0	3	0	0	0	2	0	0	0	0	0	0	0	0	0	1	26	0	69	0	0	0
before		NEW H 5	2014-11-02	44		L		L					56	0	0	0	0	0	2	0	0	0	0	0	5	0	2	15	0	146	0	0	0	0	0
before	53080	kasege	2014-12-07	49		L		L	YK				469	0	0	0	0	0	0	0	0	0	0	0	0	0	0	0	0	0	0	0	0	0	0
before	53080	kasege	2014-12-07	49		L		L	YK				33	0	0	0	0	0	0	0	0	0	0	0	0	0	0	0	0	0	0	0	0	0	0
before	53080	kasege	2014-12-08	50		L		L	YK				180	0	0	0	0	0	0	0	0	0	0	0	0	0	0	0	0	0	0	0	0	0	0
before	53080	kasege	2014-12-08	50		L		L	YK				592	0	0	0	0	0	4	0	0	0	0	0	0	0	0	0	0	0	0	0	0	0	0
before		7	2014-11-15	46		rest		R V	YK				12	0	0	0	4	17	0	0	0	0	0	0	0	0	0	0	0	0	0	0	0	0	0
before	53080	kasege	2015-01-22	4		BIG TENT SIDE A		T	JC	02:00:00	05:00:00	3	1	0	0	0	0	0	0	0	0	0	0	0	0	0	0	0	0	2	0	1	0	0	0
before	53080	kasege	2015-01-22	4		BIG TENT SIDE A		T	JC	23:00:00	02:00:00	3	38	0	0	0	0	2	0	0	0	0	0	0	0	0	0	0	0	0	0	1	0	0	0
before	53080	kasege	2015-01-22	4		BIG TENT SIDE A		T	JC	02:00:00	05:00:00	3	17	0	0	0	0	0	1	0	0	0	0	0	0	0	0	0	0	0	0	2	0	0	0
before	53080	kasege	2015-01-22	4		BIG TENT SIDE A		T	JC	23:00:00	02:00:00	3	22	0	0	0	0	0	1	0	0	0	0	0	0	0	0	0	0	0	0	2	0	0	0
before	53080	kasege	2015-01-22	4		BIG TENT SIDE A		T	JC	19:00:00	23:00:00	1	36	0	0	0	0	0	0	0	0	0	0	0	0	0	3	0	0	3	0	3	0	0	0
before	53080	kasege	2015-01-22	4		BIG TENT SIDE A		T	JC	05:00:00	07:00:00	4	10	0	0	0	0	1	0	0	0	0	0	0	0	0	0	0	0	0	0	3	0	0	0
before	53080	kasege	2015-01-22	4		BIG TENT SIDE A		T	JC	05:00:00	07:00:00	4	3	0	0	0	0	0	0	0	0	0	0	0	0	0	0	0	0	0	0	5	0	0	0
after	51275	marcos	2015-08-18	34		L		t					0	0	0	0	0	0	0	0	0	0	0	0	0	0	0	0	1	2	0	0	0	0	0
before	53080	BY ROAD	2015-01-19	4		T		T	DC				72	0	0	0	0	0	5	0	0	0	0	0	0	0	2	0	37	251	5	13	0	0	0
before	53080	kasege	2015-01-22	4		T		T	FD	19:00:00	23:00:00	1	13	0	0	0	0	0	0	0	0	0	0	0	0	0	1	0	2	5	0	0	0	0	0
before			2014-11-02	44		T		T	DC				229	0	0	0	1	0	4	0	0	0	0	0	0	0	1	38	0	74	0	0	0	0	0
before			2014-11-04	45		T		T	dc				269	0	0	1	2	2	8	0	0	0	0	0	0	0	0	1	0	4	0	0	0	0	0
before	53080	kasege	2014-11-19	47		T		T	DC				34	0	0	0	0	0	0	0	0	0	0	0	0	0	0	0	0	0	0	0	0	0	0
before	53080	kasege	2014-11-19	47		T		T	DC				243	0	0	0	0	0	0	0	0	0	0	0	0	0	0	0	8	8	0	10	0	0	0
before	53080	kasege	2014-12-07	49		T		T	MR				35	0	0	0	0	0	0	0	0	0	0	0	0	0	0	0	0	0	0	0	0	0	0
before	53080	kasege	2014-12-07	49		T		T	MR				65	0	0	0	0	0	0	0	0	0	0	0	0	0	0	0	0	0	0	0	0	0	0
before	53080	kasege	2014-12-08	50		T		T	DC				154	0	0	0	0	0	0	0	0	0	0	0	0	0	0	0	0	0	0	0	0	0	0
before	53080	kasege	2014-12-08	50		T		T	DC				137	0	0	0	0	0	0	0	0	0	0	0	0	0	0	0	0	0	0	0	0	0	0
before	53080	kasege	2015-01-27	5		TB		T	FD				3	0	0	0	0	1	17	0	0	0	0	0	0	0	0	0	5	9	0	5	0	0	0
before	53080	kasege	2015-01-27	5		TB		T	FL	04:30:00	07:30:00	4	4	0	1	0	0	0	0	0	0	0	0	0	0	0	0	0	0	4	0	0	0	0	0
before	53080	kasege	2015-01-27	5		TB		T	FL	01:30:00	04:30:00	3	17	0	0	0	0	0	0	0	0	0	0	0	0	0	0	0	2	2	0	2	0	0	0
before	53080	kasege	2015-01-27	5		TB		T	FL	22:30:00	01:30:00	2	28	0	0	0	0	0	0	0	0	0	0	0	0	0	0	0	1	12	0	6	0	0	0
before	53080	kasege	2015-01-27	5		TB		T	FL	19:30:00	22:30:00	1	4	0	0	0	0	0	1	0	0	0	0	0	0	0	0	0	11	10	0	8	0	0	0
before	53080	kasege	2015-01-27	5		TB		T	JC	20:00:00	22:30:00	1	12	0	0	0	0	0	0	0	0	0	0	0	0	0	0	0	3	1	0	0	0	0	0
before	53080	kasege	2015-01-27	5		TB		T	JC	22:30:00	01:30:00	2	43	0	0	0	0	0	1	0	0	0	0	0	0	0	0	0	0	0	0	0	0	0	0
before	53080	kasege	2015-01-27	5		TB		T	JC	01:30:00	04:30:00	3	29	0	0	0	0	0	0	0	0	0	0	0	0	0	0	0	1	2	1	0	0	0	0
before	53080	kasege	2015-01-27	5		TB		T	JC	04:30:00	07:30:00	4	11	0	0	0	0	1	0	0	0	0	0	0	0	0	0	0	0	0	0	0	0	0	0
before		LUCAS	2015-01-28	5		TB		T	YK				141	0	2	0	0	0	2	0	0	0	0	0	0	0	1	0	2	4	1	43	0	0	0
before	53080	kasege	2015-02-01	5		TB		T	YK				30	0	0	0	0	0	2	0	0	0	0	0	0	0	0	0	2	4	0	0	0	0	0
before		LUCAS	2015-02-01	5		TB		T	YK				64	0	0	0	0	0	4	0	0	0	0	0	0	0	1	1	1	0	0	0	0	0	0
before		LUCAS	2015-02-04	6		TB		T	YK				33	0	0	0	0	0	3	0	0	0	0	0	0	0	0	1	5	12	10	19	0	0	0
before		LUCAS	2015-02-09	7		TB		T	YK				29	0	0	0	0	0	0	0	0	0	0	0	0	0	0	1	3	5	1	5	0	0	0
after	53080	kasege	2015-02-16	8		TB		T	YK				75	2	0	0	0	0	0	0	0	0	0	0	0	0	0	0	2	0	0	0	0	0	0
after	53080	kasege	2015-02-18	8		TB		T	YK				43	0	0	0	0	0	0	0	0	0	0	0	0	0	0	0	0	0	0	0	0	0	0
after	53080	kasege	2015-02-25	9		TB		T	YK				20	0	0	0	0	0	0	0	0	0	0	0	0	0	0	0	0	0	0	0	0	0	0
after	53080	kasege	2015-03-04	10		TB		T	YK				8	0	0	0	0	0	0	0	0	0	0	0	0	0	1	0	9	0	0	6	0	0	0
after	53080	kasege	2015-03-09	11		TB		T	YK				11	0	0	0	0	0	0	0	0	0	0	0	0	0	0	0	0	0	0	0	0	0	0
after	53080	kasege	2015-03-23	13		TB		T	YK				4	0	0	0	0	0	0	0	0	0	0	0	0	0	0	0	0	1	0	0	0	0	0
after	53080	kasege	2015-04-14	16		TB		T	YK				2	1	2	0	0	0	0	0	0	0	0	0	0	0	0	0	0	1	0	0	0	0	0
after	53080	kasege	2015-04-20	17		TB		T	YK				5	0	0	0	0	0	0	0	0	0	0	0	0	0	1	0	1	12	0	34	0	0	8 YELLOW PS
after		christian	2015-04-30	18		TB		T	jc				13	0	0	0	0	0	0	0	0	0	0	0	0	0	11	0	2	1	0	10	0	0	0
after		lucas	2015-08-04	32		TB		T	yk				0	0	0	0	0	0	0	0	0	0	0	0	0	0	0	0	0	0	0	8	0	0	0
before	53080	2 back	2015-01-05	2		TG		T	FL	01:00:00	03:00:00	3	70	0	0	0	0	0	0	0	0	0	0	0	0	0	0	0	0	0	0	5	0	0	0
before	53080	2 back	2015-01-05	2		TG		T	FL	22:00:00	01:00:00	2	157	0	0	0	0	0	0	0	0	0	0	0	0	0	0	0	0	0	0	10	0	0	0
before	53080	2 back	2015-01-05	2		TG		T	FL	03:00:00	07:00:00	4	40	0	0	0	0	0	0	0	0	0	0	0	0	0	0	0	0	0	0	10	0	0	0
before	53080	2 back	2015-01-05	2		TG		T	FL	19:00:00	22:00:00	1	60	0	0	0	0	0	0	0	0	0	0	0	0	0	0	0	0	0	0	25	0	0	0
before	53080	2 back	2015-01-07	2		TG		T	JC	22:00:00	01:00:00	2	140	0	0	0	0	0	0	0	0	0	0	0	0	0	0	0	0	0	0	8	0	0	0
before	53080	2 back	2015-01-07	2		TG		T	JC	01:00:00	03:00:00	3	83	0	0	0	0	0	0	0	0	0	0	0	0	0	0	0	0	0	0	9	0	0	0
before	53080	2 back	2015-01-07	2		TG		T	JC	03:00:00	07:00:00	4	40	0	0	0	0	0	0	0	0	0	0	0	0	0	0	0	0	0	0	20	0	0	0
before	53080	2 back	2015-01-07	2		TG		T	JC	19:00:00	22:00:00	1	3	0	0	0	0	0	0	0	0	0	0	0	0	0	0	0	0	0	0	25	0	0	0
before	53080	2 back	2015-01-13	3		TG		T	FL	01:00:00	03:00:00	3	238	0	0	0	0	0	0	0	0	0	0	0	0	0	0	0	0	0	0	15	0	0	0
before	53080	2 back	2015-01-13	3		TG		T	FL	19:00:00	22:00:00	1	10	0	0	0	0	0	0	0	0	0	0	0	0	0	0	0	0	0	0	20	0	0	0
before	53080	2 back	2015-01-13	3		TG		T	FL	03:00:00	07:00:00	4	41	0	0	0	0	0	0	0	0	0	0	0	0	0	0	0	0	0	0	25	0	0	0
before	53080	2 back	2015-01-13	3		TG		T	FL	22:00:00	01:00:00	2	328	0	0	0	0	0	0	0	0	0	0	0	0	0	0	0	0	0	0	80	0	0	0
before	53080	2 back	2015-01-19	4		TG		T	JC	19:00:00	22:00:00	1	15	0	0	0	0	0	0	0	0	0	0	0	0	0	0	0	0	0	0	0	0	0	0
before	53080	2 back	2015-01-19	4		TG		T	JC	22:00:00	01:00:00	2	133	0	0	0	0	0	0	0	0	0	0	0	0	0	0	0	0	0	0	0	0	0	0
before	53080	2 back	2015-01-19	4		TG		T	JC	01:00:00	03:00:00	3	108	0	0	0	0	0	0	0	0	0	0	0	0	0	0	0	0	0	0	0	0	0	0
before	53080	2 back	2015-01-19	4		TG		T	JC	03:00:00	07:00:00	4	36	0	0	0	0	0	0	0	0	0	0	0	0	0	0	0	0	0	0	0	0	0	0
before	53080	kasege	2015-01-22	4		TG		T	FD	05:00:00	07:00:00	4	3	0	0	0	0	0	0	0	0	0	0	0	0	0	0	0	0	1	0	0	0	0	0
before	53080	kasege	2015-01-22	4		TG		T	FD	05:00:00	07:00:00	4	9	0	0	0	0	0	0	0	0	0	0	0	0	0	0	0	1	1	2	0	0	0	0
before	53080	kasege	2015-01-22	4		TG		T	FD	22:30:00	01:30:00	2	117	0	0	0	0	0	2	0	0	0	0	0	0	0	1	0	0	11	0	4	0	0	0
before	53080	kasege	2015-01-22	4		TG		T	FD	01:30:00	04:30:00	3	95	0	0	0	0	0	0	0	0	0	0	0	0	0	0	0	2	4	5	4	0	0	0
before	53080	kasege	2015-01-22	4		TG		T	FL	19:00:00	23:00:00	1	54	0	0	0	0	0	0	0	0	0	0	0	0	0	1	0	5	11	2	3	0	0	0
before	53080	kasege	2015-01-29	5		TG		T	DC				25	0	0	0	0	1	0	0	0	0	0	0	0	0	0	0	22	369	0	2	0	0	0
before	53080	kasege	2015-01-29	5		TG		T	FD	00:00:00	04:00:00	3	20	0	0	0	0	0	0	0	0	0	0	0	0	0	0	0	1	0	0	0	0	0	0
before	53080	kasege	2015-01-29	5		TG		T		22:30:00	01:30:00	2	34	0	0	0	0	0	0	0	0	0	0	0	0	0	0	0	0	0	0	0	0	0	0
before	53080	kasege	2015-01-29	5		TG		T		04:30:00	07:30:00	4	29	0	0	0	0	0	0	0	0	0	0	0	0	0	0	0	0	0	0	4	0	0	0
before	53080	2 ROAD	2015-02-04	6		TG		T	DC				24	0	0	0	0	0	0	0	0	0	0	0	0	0	2	2	5	36	53	4	0	0	0
before	53080	kasege	2015-02-04	6		TG		T	YK				59	0	0	0	0	0	0	0	0	0	0	0	0	0	0	0	0	0	0	0	0	0	0
before	53080	2 ROAD	2015-02-05	6		TG		T	DC				13	0	0	0	0	0	1	0	0	0	0	0	0	4	1	0	1	60	28	23	0	0	0
before	53080	kasege	2015-02-05	6		TG		T	JC				27	0	0	0	0	0	1	0	0	0	0	0	0	0	0	0	1	0	3	3	0	0	0
before	53080	2 back	2015-02-09	7		TG		T	jc				170	0	0	0	0	2	2	0	0	0	0	0	0	0	0	0	2	4	1	4	0	0	0
before	53080	kasege	2015-02-09	7		TG		T	MR				23	0	0	0	0	1	0	0	0	0	0	0	0	0	0	0	0	1	2	3	0	0	0
before		ramadan hse	2015-02-09	7		TG		T	FL				14	0	0	0	0	0	0	0	0	0	0	0	0	1	0	0	0	5	0	1	0	0	0
before	53080	kasege	2015-02-11	7		TG		T	DC				87	2	1	0	0	0	0	0	0	0	0	0	0	0	0	0	0	2	0	0	0	0	0
before	53080	kasege	2015-02-11	7		TG		T	DC				30	0	0	0	0	0	0	0	0	0	0	0	0	0	0	0	0	2	0	1	0	0	0
before		LUCAS	2015-02-11	7		TG		T	YK				21	0	0	0	0	2	1	0	0	0	0	0	0	0	1	1	5	4	0	4	0	0	0
after	53080	kasege	2015-03-05	10		TG		T	JC				8	0	0	0	0	0	0	0	0	0	0	0	0	0	0	0	0	1	0	1	0	0	0
after		road to clinic	2015-03-12	11		TG		T	JC				5	0	0	0	0	0	3	0	0	0	0	0	0	0	0	0	8	2	0	13	0	0	0
after		road to clinic	2015-03-12	11		TG		T	YK				1	0	0	0	0	0	1	0	0	0	0	0	0	0	0	0	19	1	0	7	0	0	0
after		halfway	2015-03-17	12		TG		T	DC				8	0	0	0	0	0	0	0	0	0	0	0	0	0	0	0	0	0	0	43	0	0	0
after		on hill	2015-03-17	12		TG		T	JC				7	0	0	0	0	0	1	0	0	0	0	0	0	0	0	0	0	1	0	73	0	0	0
after		shamba KyA	2015-03-17	12		TG		T	YK				0	0	0	0	0	0	1	0	0	0	0	0	0	0	0	0	2	37	0	21	0	0	0
after		193T!YK	2015-03-19	12		TG		T	YK				13	0	0	0	0	0	0	0	0	0	0	0	0	0	0	0	1	9	0	7	0	0	0
after		193T2jc	2015-03-19	12		TG		T	JC				19	0	0	0	0	0	0	0	0	0	0	0	0	1	0	0	3	3	0	2	0	0	0
after		193T3DC	2015-03-19	12		TG		T	DC				17	0	0	0	0	0	0	0	0	0	0	0	0	0	0	0	3	4	1	5	0	0	0
after		193T2JC	2015-03-23	13		TG		T	JC				7	0	0	0	0	0	0	0	0	0	0	0	0	0	0	0	1	2	0	0	0	0	0
after	53080	kasege	2015-04-13	16		TG		T	JC				4	0	0	0	0	0	0	0	0	0	0	0	0	0	0	0	0	0	0	0	0	0	0
after	53080	kasege	2015-04-13	16		TG		T	JC				1	0	0	0	0	0	0	0	0	0	0	0	0	0	0	0	0	2	0	1	0	0	0
after	53080	kasege	2015-04-13	16		TG		T	MS				1	0	0	0	0	0	0	0	0	0	0	0	0	0	0	0	0	4	0	0	0	0	0
after	53080	kasege	2015-04-13	16		TG		T	MS				5	0	0	0	0	0	0	0	0	0	0	0	0	0	0	0	0	1	0	3	0	0	0
after	51275	MARCOS	2015-04-13	16		TG		T	MR				4	0	0	0	0	0	0	0	0	0	0	0	0	0	1	0	2	36	0	4	0	0	0
after	51275	MARCOS	2015-04-13	16		TG		T	MR				18	0	0	0	0	0	0	0	0	0	0	0	0	0	3	0	6	24	0	4	0	0	0
after		NEW	2015-04-13	16		TG		T	WI				2	0	0	0	0	0	0	0	0	0	0	0	0	0	0	0	2	7	0	0	0	0	0
after		BANANA FL	2015-04-14	16		TG		T	MR				6	0	0	0	0	0	0	0	0	0	0	0	0	0	2	0	0	17	0	0	0	0	0
after		BANANA FL	2015-04-14	16		TG		T	WI				1	0	0	0	0	0	0	0	0	0	0	0	0	0	0	0	0	5	0	2	0	0	0
after		BANANA FL	2015-04-14	16		TG		T	WI				2	0	0	0	0	0	0	0	0	0	0	0	0	0	0	0	3	2	0	4	0	0	0
after	53080	kasege	2015-04-14	16		TG		T	GM				1	0	0	0	0	0	0	0	0	0	0	0	0	0	0	0	1	8	0	2	0	0	0
after	53080	kasege	2015-04-14	16		TG		T	GM				1	0	0	0	0	0	0	0	0	0	0	0	0	0	0	0	3	11	0	12	0	0	0
after	51275	MARCOS	2015-04-14	16		TG		T	MR				14	0	0	0	0	0	0	0	0	0	0	0	0	0	0	0	0	6	0	2	0	0	0
after	51275	MARCOS	2015-04-14	16		TG		T	MR				6	1	0	0	0	0	0	0	0	0	0	0	0	0	2	0	8	11	0	33	0	0	0
after		BANANA FL	2015-04-15	16		TG		T	MR				4	0	0	0	0	0	0	0	0	0	0	0	0	0	0	0	1	9	0	2	0	0	0
after	53080	kasege	2015-04-15	16		TG		T	JC				5	0	0	0	0	0	0	0	0	0	0	0	0	0	0	0	1	0	0	1	0	0	0
after	51275	MARCOS	2015-04-15	16		TG		T	DC				15	0	0	0	0	0	0	0	0	0	0	0	0	0	0	0	0	0	0	0	0	0	0
after	51275	MARCOS	2015-04-15	16		TG		T	DC				4	0	0	0	0	0	0	0	0	0	0	0	0	0	1	0	6	18	0	14	0	0	0
after		BANANA FL	2015-04-20	17		TG		T	JC				5	0	0	0	0	0	0	0	0	0	0	0	0	0	0	0	0	4	0	6	0	0	0
after	53080	kasege	2015-04-20	17		TG		T	RAM				2	0	0	0	0	0	0	0	0	0	0	0	0	0	0	0	5	5	0	3	0	0	1 YELLOW
after	51275	marcos	2015-04-20	17		TG		T	DC				12	0	0	0	0	0	0	0	0	0	0	0	0	0	3	0	6	27	11	5	0	0	0
after		BANANA FL	2015-04-23	17		TG		T	JC				3	0	0	0	0	0	0	0	0	0	0	0	0	0	1	0	1	1	1	6	0	0	9
after		BANANA FL	2015-04-23	17		TG		T	JC				3	0	0	0	0	0	0	0	0	0	0	0	0	0	5	0	0	2	0	2	0	0	0
after	51275	MARCOS	2015-04-23	17		TG		T	DC				25	0	0	0	0	0	0	0	0	0	0	0	0	0	2	0	7	48	0	25	0	0	9 OTHERS
after	51275	MARCOS	2015-04-23	17		TG		T	DC				6	0	0	0	0	0	0	0	0	0	0	0	0	0	1	0	1	30	0	0	0	0	9 OTHERS
after	53080	kasege	2015-04-24	17		TG		T	ram				1	0	0	0	0	0	0	0	0	0	0	0	0	0	1	0	2	10	0	0	0	0	0
after	53080	kasege	2015-04-28	18		TG		T	RAM				8	0	0	0	0	0	0	0	0	0	0	0	0	0	0	0	4	21	0	9	0	0	0
after	51275	MARCOS	2015-04-28	18		TG		T	YK				32	0	0	0	0	1	0	0	0	0	0	0	0	0	6	0	0	21	0	9	0	0	0
after		DOMINIC	2015-04-30	18		TG		T	DC				14	0	0	0	0	0	0	0	0	0	0	0	0	0	5	0	0	1	0	2	0	0	0
after		DOMINIC	2015-04-30	18		TG		T	DC				2	0	0	0	0	0	0	0	0	0	0	0	0	0	3	1	0	3	0	4	0	0	0
after	51275	MARCOS	2015-04-30	18		TG		T	YK				32	0	0	0	0	0	0	0	0	0	0	0	0	0	9	0	2	4	0	9	0	0	8
after		VULIYANA	2015-04-30	18		TG		T	WISE				7	0	0	0	0	0	0	0	0	0	0	0	0	0	3	0	0	0	0	1	0	0	0
after	51275	MARCOS	2015-05-04	19		TG		T	yk				22	0	0	0	0	0	0	0	0	0	0	0	0	0	16	0	5	0	0	0	0	0	0
after	51275	MARCOS	2015-05-05	19		TG		T	dc				30	0	1	0	0	0	0	0	0	0	0	0	0	0	12	0	13	112	0	56	0	0	0
after		ntwegu	2015-05-05	19		TG		T	jc				9	0	0	0	0	0	0	0	0	0	0	0	0	0	4	0	0	65	0	74	0	0	0
after		ntwegu	2015-05-05	19		TG		T	jc				9	0	0	0	0	0	0	0	0	0	0	0	0	0	3	0	1	12	0	225	0	0	0
after		x	2015-05-05	19		TG		T	WISE				13	0	0	0	0	0	0	0	0	0	0	0	0	0	9	0	0	152	0	150	0	0	0
after		x	2015-05-05	19		TG		T	WISE				0	0	0	0	0	0	1	0	0	0	0	0	0	0	0	0	1	0	0	242	0	0	0
after	doto	DOTTO	2015-05-07	19		TG		T	YK				3	0	0	0	0	0	0	0	0	0	0	0	0	0	5	0	1	1	0	15	0	0	0
after		DOMINIC	2015-05-08	19		TG		T	AD				12	0	0	0	0	0	0	0	0	0	0	0	0	0	9	0	0	4	0	2	0	0	0
after		DOMINIC	2015-05-11	20		TG		T	DC				28	0	0	0	0	0	0	0	0	0	0	0	0	0	10	0	2	2	0	15	0	0	0
after	51275	marcos	2015-05-11	20		TG		T	yk				17	0	0	0	0	0	0	0	0	0	0	0	0	0	2	0	3	9	0	20	0	0	0
after		ky a	2015-05-14	20		TG		T	dc				11	0	0	0	0	0	0	0	0	0	0	0	0	0	7	0	7	38	0	99	0	0	4
after		ky a	2015-05-14	20		TG		T	jc				4	0	0	0	0	0	0	0	0	0	0	0	0	0	0	0	0	0	0	37	0	0	0
after	51275	marcos	2015-05-14	20		TG		T	yk				12	0	0	0	0	1	0	0	0	0	0	0	0	0	8	0	5	41	0	33	0	0	1 BIG PROBOSCIS
after		zakayo KYA	2015-05-14	20		TG		T	WISE				2	0	0	0	0	0	0	0	0	0	0	0	0	0	6	0	1	16	0	13	0	0	2
after		zakayo KYA	2015-05-14	20		TG		T	WISE				4	0	0	0	0	0	0	0	0	0	0	0	0	0	2	0	1	11	0	60	0	0	1
after	51275	MARCOS	2015-05-18	21		TG		T	yk				76	0	0	0	0	0	0	0	0	0	0	0	0	0	6	0	5	22	0	45	0	0	0
after		DOMINIC	2015-05-19	21		TG		T	ws				8	0	0	0	0	0	0	0	0	0	0	0	0	0	1	0	0	0	0	3	0	0	0
after		DOMINIC	2015-05-19	21		TG		T	yk				35	0	0	0	0	0	0	0	0	0	0	0	0	0	3	0	1	16	0	3	0	0	0
after		faustino	2015-05-19	21		TG		T	dc				10	0	0	0	0	0	0	0	0	0	0	0	0	0	12	0	4	9	1	5	0	0	0
after	53080	kasege	2015-05-21	21		TG		T	dc				13	0	0	0	0	0	0	0	0	0	0	0	0	0	0	0	4	11	0	6	0	0	0
after	51275	MARCOS	2015-05-21	21		TG		T	jc				71	0	0	0	0	0	1	0	0	0	0	0	0	0	5	0	5	17	0	6	0	0	0
after	51275	MARCOS	2015-05-24	21		TG		T	dc				33	0	0	0	0	0	0	0	0	0	0	0	0	0	6	0	11	29	0	27	0	0	0
after	doto	DOTTO	2015-05-26	22		TG		T	yk				22	0	0	0	0	0	0	0	0	0	0	0	0	0	8	0	2	47	0	14	0	0	0
after	53080	kasege	2015-05-26	22		TG		T	dc				12	0	0	0	0	0	0	0	0	0	0	0	0	0	1	1	2	6	0	0	0	0	0
after		kayo	2015-05-26	22		TG		T	ws				12	0	0	0	0	0	3	0	0	0	0	0	0	0	4	0	1	56	0	0	0	0	0
after	51275	MARCOS	2015-05-26	22		TG		T	fd				20	0	0	0	0	0	0	0	0	0	0	0	0	0	6	0	2	8	0	35	0	0	0
after	51275	MARCOS	2015-05-28	22		TG		T	yk				16	0	0	0	0	0	1	0	0	0	0	0	0	0	4	0	2	23	0	6	0	0	2
after	doto	DOTTO	2015-06-02	23		TG		T	jc				0	0	0	0	0	0	0	0	0	0	0	0	0	0	0	1	2	55	0	8	0	0	2
after		faustino	2015-06-02	23		TG		T	matowo				20	0	0	0	0	1	1	0	0	0	0	0	7	0	0	0	1	46	0	0	0	0	0
after	53080	kasege	2015-06-02	23		TG		T	yk				0	0	0	0	0	0	0	0	0	0	0	0	0	0	0	0	2	5	0	6	0	0	0
after	51275	MARCOS	2015-06-02	23		TG		T	dc				17	0	0	0	0	0	1	0	0	0	0	0	0	1	3	0	9	43	0	5	0	0	1
after		pastory	2015-06-02	23		TG		T	ws				9	0	0	0	0	0	0	0	0	0	0	0	0	0	5	0	0	5	0	1	0	0	0
after		youstas	2015-06-02	23		TG		T	fd				1	0	0	0	0	0	0	0	0	0	0	0	2	0	4	0	0	66	0	9	0	0	0
after	doto	DOTTO	2015-06-04	23		TG		T	dc				5	0	0	0	0	0	2	0	0	0	0	0	0	0	3	1	3	290	0	130	0	0	2
after	51275	MARCOS	2015-06-04	23		TG		T	yk				14	0	0	0	0	0	0	0	0	0	0	0	0	0	6	0	13	19	0	23	0	0	0
after	doto	DOTTO	2015-06-08	24		TG		T	dc				11	0	0	0	0	0	0	0	0	0	0	0	0	0	0	0	4	57	0	7	0	0	1 wellcomi
after	51275	MARCOS	2015-06-08	24		TG		T	yk				29	0	0	0	0	0	0	0	0	0	0	0	0	0	0	0	13	35	0	8	0	0	0
after	51275	MARCOS	2015-06-11	24		TG		T	yk				15	0	0	0	0	0	0	0	0	0	0	0	0	0	0	0	8	9	0	10	0	0	0
after	51275	MARCOS	2015-06-15	25		TG		T	si				21	0	0	0	0	0	0	0	0	0	0	0	0	0	2	0	22	21	0	7	0	0	0
after	doto	dotto	2015-06-16	25		TG	live	T	si				19	0	0	0	0	0	0	0	0	0	0	0	0	0	0	0	5	27	0	13	0	0	1
after	53080	kasege	2015-06-16	25		TG	live	T	dc				11	0	0	0	0	0	0	0	0	0	0	0	0	0	0	0	0	4	0	1	0	0	0
after	51275	MARCOS	2015-06-16	25		TG	live	T	yk				16	0	0	0	0	0	1	0	0	0	0	0	0	0	1	0	9	15	0	2	0	0	0
after		Zakayo Paulo	2015-06-16	25		TG	live	T	ws				1	0	0	0	0	0	1	0	0	0	0	0	0	0	1	0	0	24	0	20	0	0	0
after	51275	MARCOS	2015-06-23	26		TG		T	yk				9	0	0	0	0	0	0	0	0	0	0	0	0	0	0	0	5	11	0	15	0	0	0
after		mayala	2015-06-23	26		TG		T	si				1	0	0	0	0	0	0	0	0	0	0	0	0	0	2	0	3	12	0	6	0	0	2
after	123042		2015-06-23	26		TG		T	dc				0	0	0	0	0	0	0	0	0	0	0	0	2	0	0	0	0	1	0	1	0	0	0
after	123044		2015-06-23	26		TG		T	jc				0	0	0	0	0	0	0	0	0	0	0	0	0	0	0	0	0	0	0	0	0	0	0
after	doto	doto	2015-06-25	26		TG		T	yk				9	0	0	0	0	0	0	0	0	0	0	0	0	0	1	0	0	55	0	25	0	0	0
after	53080	kasege	2015-06-25	26		TG		T	dc				3	0	0	0	0	0	0					0	0	0	0	0	4	6	0	0	0	0	0
after	51275	marcos	2015-06-26	26		TG		T	jc				3	0	0	0	0	0	0	0	0	0	0	0	0	0	1	1	11	5	0	4	0	0	0
after	51275	marcos	2015-06-30	27		TG		T	jc				0	0	0	0	0	1	0	0	0	0	0	0	0	0	1	0	11	6	0	85	0	0	0
after	51275	marcos	2015-07-02	27		TG		T	yk				5	0	0	0	0	0	0	0	0	0	0	0	0	0	2	0	6	17	1	29	0	0	0
after	doto	dotto	2015-07-24	30		TG		T	sa				0	0	0	0	0	0	0	0	0	0	0	0	0	0	1	0	0	15	0	5	0	1	0
after	51275	marcos	2015-07-24	30		TG		T	yk				3	0	0	0	0	1	0	0	0	0	0	0	0	0	2	0	4	6	0	9	0	0	0
after	53080	kasege	2015-07-27	31		TG		T	dc				1	0	0	0	0	0	0	0	0	0	0	0	0	0	0	0	0	0	0	2	0	0	0
after	51275	marcos	2015-07-27	31		TG		T	yk				0	0	0	0	0	0	0	0	0	0	0	0	0	0	0	0	2	2	0	8	0	0	0
after	KYA Marcos	KYA Marcos	2015-07-29	31		TG		T	dc				0	0	0	0	0	0	3	0	0	0	0	0	0	0	0	0	4	0	0	4	0	0	0
after	KYA Marcos	KYA Marcos	2015-07-29	31		TG		T	yk				0	0	0	0	0	0	3	0	0	0	0	0	0	0	0	0	1	1	0	1	0	0	0
after	doto	dotto	2015-08-04	32		TG		T	gj				1	0	0	0	0	0	2	0	0	0	0	0	0	0	1	0	0	16	0	2	0	0	0
after		KYA bom	2015-08-04	32		TG		T	dc				1	0	0	0	0	0	2	0	0	0	0	0	0	0	0	0	3	0	0	3	0	0	0
after	51275	marcos	2015-08-04	32		TG		T	vf				2	0	0	0	0	0	0	0	0	0	0	0	0	0	0	0	6	2	0	1	0	0	0
after	doto	dotto	2015-08-06	32		TG		T	rt				0	0	0	0	0	0	0	0	0	0	0	0	0	0	0	0	0	20	0	26	0	0	0
after		KYA Marcos	2015-08-06	32		TG		T	yk				0	0	0	0	0	0	0	0	0	0	0	0	0	0	1	0	13	0	0	3	0	0	0
after	51275	marcos	2015-08-06	32		TG		T	dn				0	0	0	0	0	0	0	0	0	0	0	0	0	1	0	0	3	8	0	9	0	0	0
after		polini	2015-08-06	32		TG		T	dc				0	0	0	0	0	0	0	0	0	0	0	0	2	0	0	1	22	5	0	13	0	0	1
after	51275	marcos	2015-08-12	33		TG		T	rt				1	0	0	0	0	0	0	0	0	0	0	0	0	0	0	0	1	0	0	0	0	0	0
after	51275	marcos	2015-08-12	33		TG		T	yk				1	0	0	0	0	0	0	0	0	0	0	0	0	0	0	0	2	1	0	4	0	0	0
after	51275	marcos	2015-08-18	34		TG		T	dn				0	0	0	0	0	0	0	0	0	0	0	0	0	0	0	0	3	4	0	0	0	0	0
after	51275	marcos	2015-09-11	37		TG		T					1	0	0	0	0	0	0	0	0	0	0	0	0	0	0	0	0	0	0	2	0	0	0
after	51275	marcos	2015-09-29	40		TG		T					1	0	0	0	0	0	0	0	0	0	0	0	0	0	0	0	0	0	0	0	0	0	0
before	53080	kasege	2014-10-26	43		TG		T	YK				45	0	0	0	0	0	2	0	0	0	0	0	0	0	0	0	0	0	0	0	0	0	0
before	53080	kasege	2014-10-26	43		TG		T	YK				173	0	0	0	0	0	5	0	0	0	0	0	0	0	0	0	1	2	0	3	0	0	0
after	51275	marcos	2015-08-27	35	plus	WM	live	T					0	0	0	0	0	0	0	0	0	0	0	0	0	0	0	0	0	0	0	3	0	0	0
after	51275	marcos	2015-09-02	36	plus	WM	live	T					1	0	0	0	0	0	0	0	0	0	0	0	0	0	0	0	0	0	0	2	0	0	0
after	51275	marcos	2015-09-15	38	plus	WM	live	T					1	0	0	0	0	0	0	0	0	0	0	0	0	0	0	0	0	0	0	0	0	0	0
after	51275	marcos	2015-09-17	38	plus	WM	live	T					0	0	0	0	0	0	0	0	0	0	0	0	0	0	0	0	0	0	0	4	0	0	0
after	51275	marcos	2015-09-21	39	plus	WM	live	T					0	0	0	0	0	0	0	0	0	0	0	0	0	0	0	0	0	0	0	1	0	1	0
after	51275	marcos	2015-09-02	36		TB		W					1	0	0	0	0	0	0	0	0	0	0	0	0	0	0	0	0	0	0	2	0	0	0
after	51275	marcos	2015-08-18	34		TG		W	yk				0	0	0	0	0	0	0	0	0	0	0	0	0	0	0	0	1	4	0	0	0	0	0
before	53080	kasege	2015-01-06	2	UNT	WM	live	W	YK				543	0	0	0	0	3	2	0	0	0	0	0	0	0	0	0	0	0	0	5	0	0	0
before	53080	kasege	2015-01-09	2	oly	WM	live	W	YK				63	0	0	0	0	1	0	0	0	0	0	0	0	0	0	0	0	0	0	1	0	0	0
before	53080	kasege	2015-01-09	2	plus	WM	live	W	YK				68	0	0	0	0	9	2	0	0	0	0	0	0	0	0	0	0	0	0	10	0	0	0
before	53080	kasege	2015-01-09	2	UNT	WM	live	W	YK				177	0	0	0	0	13	0	0	0	0	0	1	0	0	0	0	0	0	0	0	0	0	0
before	53080	kasege	2015-01-10	2	plus	WM	live	W	YK				260	0	0	21	0	0	0	0	0	0	0	0	0	0	0	0	0	0	0	0	0	0	0
before	53080	kasege	2015-01-10	2	unt	WM	live	W	YK				23	0	0	0	0	0	0	0	0	0	0	0	0	0	0	0	0	0	0	10	0	0	0
before	53080	kasege	2015-01-11	2	oly	WM	live	W	YK				91	2	0	0	0	0	0	0	0	0	0	0	0	0	0	0	0	0	0	8	0	0	0
before	53080	kasege	2015-01-11	2	plus	WM	live	W	YK				482	0	0	0	0	0	0	0	0	0	0	0	0	0	0	0	0	0	0	0	0	0	0
before	53080	kasege	2015-01-12	3	oly	WM	live	W	YK				34	1	0	0	0	4	0	0	0	0	0	0	0	0	0	0	0	3	0	0	0	0	0
before	53080	kasege	2015-01-12	3	plus	WM	live	W	YK				270	0	0	0	0	17	2	0	0	0	0	1	0	0	0	0	0	0	0	1	0	0	0
before	53080	kasege	2015-01-13	3	oly	WM	live	W	YK				21	0	2	0	0	1	0	1	0	0	0	0	0	0	0	0	0	0	0	8	0	0	0
before	53080	kasege	2015-01-13	3	plus	WM	live	W	YK				9	0	0	0	0	0	0	0	0	0	0	0	0	0	0	0	1	1	0	2	0	0	0
before	53080	kasege	2015-01-14	3	plus	WM	live	W	YK	UNT NET			5	0	0	0	0	1	0	0	0	0	0	0	0	0	0	0	0	0	0	1	0	0	0
before	53080	kasege	2015-01-15	3	plus	WM	live	W	YK	PLUS			108	0	0	0	0	2	2	0	0	0	0	0	0	0	0	0	0	0	0	0	0	0	0
before		n2	2015-01-15	3	plus	WM	live	W	YK				11	0	1	3	0	0	0	0	0	0	0	0	0	0	0	0	0	0	0	3	0	0	0
before		N3	2015-01-15	3	plus	WM	live	W	YK				5	0	3	0	0	0	0	0	0	0	0	0	0	0	0	0	0	0	0	4	0	0	0
before	53080	kasege	2015-01-16	3	plus	WM	live	W	YK				172	0	0	11	4	0	0	0	0	0	0	0	0	0	0	0	0	1	0	0	0	0	0
before	53080	kasege	2015-01-17	3	plus	WM	live	W	YK				16	2	0	0	0	0	0	0	0	0	0	0	0	0	0	0	0	0	0	2	0	0	0
before	53080	kasege	2015-01-17	3	plus	WM	live	W					255	0	0	0	0	8	0	0	0	0	0	0	0	0	0	0	0	0	0	0	0	0	0
before		n2	2015-01-17	3	plus	WM	live	W	YK				16	0	0	1	0	0	0	0	0	0	0	0	0	0	0	0	0	1	0	1	0	0	0
before	53080	kasege	2015-01-18	3	plus	WM	live	W					307	0	0	0	0	18	0	0	0	0	0	0	0	0	0	0	0	0	0	0	0	0	0
before		n4	2015-01-18	3	plus	WM	live	W	YK				64	0	0	7	0	7	0	0	0	0	0	0	0	0	0	0	1	0	0	1	0	0	0
before	53080	kasege	2015-01-19	4	plus	WM	live	W	JC	19:00:00	22:00:00	1	0	0	0	0	0	0	0	0	0	0	0	0	0	0	0	0	0	0	0	0	0	0	0
before	53080	kasege	2015-01-19	4	plus	WM	live	W	JC	22:00:00	01:00:00	2	105	0	0	0	0	0	0	0	0	0	0	0	0	0	0	0	0	0	0	0	0	0	0
before	53080	kasege	2015-01-19	4	plus	WM	live	W	JC	01:00:00	03:00:00	3	51	0	0	0	0	0	0	0	0	0	0	0	0	0	0	0	0	0	0	0	0	0	0
before	53080	kasege	2015-01-19	4	plus	WM	live	W	JC	03:00:00	07:00:00	4	25	0	0	0	0	0	0	0	0	0	0	0	0	0	0	0	0	0	0	0	0	0	0
before	53080	kasege	2015-01-19	4	plus	WM	live	W		04:00:00	07:00:00	4		0	0	0	0	0	0	0	0	0	0	0	0	0	0	0	0	0	0	0	0	0	0
before	53080	kasege	2015-01-19	4	plus	WM	live	W		01:00:00	04:00:00	3		0	0	0	0	0	0	0	0	0	0	0	0	0	0	0	0	0	0	0	0	0	0
before	53080	kasege	2015-01-19	4	plus	WM	live	W		22:00:00	01:00:00	2	42	0	0	0	0	6	1	0	0	0	0	0	0	1	0	0	0	0	0	0	0	0	0
before	53080	kasege	2015-01-21	4	plus	WM	live	W	YK				180	0	0	0	0	3	0	0	0	0	0	0	0	0	0	0	0	0	0	2	0	0	0
before		N4	2015-01-21	4	plus	WM	live	W					25	0	0	0	0	6	0	0	0	0	0	0	0	0	0	0	0	2	2	7	0	0	0
before	53080	kasege	2015-01-22	4	plus	WM	live	W	FL	22:00:00	01:00:00	2	44	0	0	0	0	2	0	0	0	0	0	0	0	0	0	0	0	0	0	0	0	0	0
before	53080	kasege	2015-01-22	4	plus	WM	live	W	FL	01:00:00	04:00:00	3	73	0	0	0	0	0	0	0	0	0	0	0	0	0	0	0	0	1	1	0	0	0	0
before	53080	kasege	2015-01-22	4	plus	WM	live	W	FL	19:30:00	20:00:00	1	30	1	0	0	3	24	2	0	0	0	0	0	0	0	0	0	0	0	0	1	0	0	0
before	53080	kasege	2015-01-22	4	plus	WM	live	W	FL	04:00:00	07:00:00	4	50	0	0	0	0	2	1	0	0	0	0	0	0	0	0	0	0	1	0	1	0	0	0
before	53080	kasege	2015-01-22	4	plus	WM	live	W					24	0	0	0	0	3	0	0	0	0	0	0	0	0	0	0	0	0	0	0	0	0	0
before	53080	kasege	2015-01-22	4	plus	WM	live	W					143	0	0	0	0	5	1	0	0	0	0	0	0	0	0	0	0	0	0	0	0	0	0
before	53080	kasege	2015-01-23	4	plus	WM	live	W	YK	UNT NET			37	0	0	0	0	0	0	0	0	0	0	0	0	0	0	0	0	0	0	1	0	0	0
before	53080	kasege	2015-01-25	4	plus	WM	live	W	YK				204	0	0	0	0	0	0	0	0	0	0	0	0	0	20	0	6	73	0	138	0	0	0
before	53080	kasege	2015-01-27	5	plus	WM	live	W		19:30:00	22:30:00	1	16	1	3	0	1	0	1	0	0	0	0	0	0	0	0	0	0	0	0	0	0	0	0
before	53080	kasege	2015-01-27	5	plus	WM	live	W		22:30:00	01:30:00	2	39	0	1	0	0	1	2	0	0	0	0	0	0	0	0	0	0	0	0	0	0	0	0
before	53080	kasege	2015-01-27	5	plus	WM	live	W		01:30:00	04:30:00	3	20	0	0	0	0	0	1	0	0	0	0	0	0	0	0	0	0	0	0	0	0	0	0
before	53080	kasege	2015-01-27	5	plus	WM	live	W		04:30:00	07:30:00	4	20	1	0	0	0	1	0	0	0	0	0	0	0	0	0	0	0	0	0	0	0	0	0
before	53080	kasege	2015-01-27	5	plus	WM	live	W	YK	OLY NET			128	0	0	0	0	12	1	0	0	0	0	0	0	0	0	0	0	0	0	1	0	0	0
before	53080	kasege	2015-01-29	5	plus	WM	live	W		19:30:00	22:30:00	1	5	0	0	0	0	0	0	0	0	0	0	0	0	0	0	0	0	0	0	0	0	0	0
before	53080	kasege	2015-01-29	5	plus	WM	live	W		19:30:00	22:30:00	1	6	0	0	0	0	0	0	0	0	0	0	0	0	0	0	0	0	0	0	0	0	0	0
before	53080	kasege	2015-01-29	5	plus	WM	live	W		22:30:00	01:30:00	2	94	0	0	0	0	0	5	0	0	0	0	0	0	0	0	0	0	0	0	0	0	0	0
before	53080	kasege	2015-01-29	5	plus	WM	live	W		01:30:00	04:30:00	3	68	0	0	0	0	0	3	0	0	0	0	0	0	0	0	0	0	0	0	0	0	0	0
before	53080	kasege	2015-01-29	5	plus	WM	live	W		04:30:00	07:30:00	4	27	0	0	0	0	4	0	0	0	0	0	1	0	0	0	0	0	0	0	0	0	0	0
before	53080	kasege	2015-01-29	5	plus	WM	live	W		01:30:00	04:30:00	3	23	0	0	0	0	0	0	0	0	0	0	0	0	0	0	0	0	0	0	0	0	0	0
before	53080	kasege	2015-01-31	5	plus	WM	live	W	OLYSET PLUS				154	0	0	0	0	6	1	0	0	0	0	0	0	0	0	0	0	0	2	1	0	0	0
before	53080	kasege	2015-02-01	5	plus	WM	live	W	YK				62	0	0	0	0	0	0	0	0	0	0	0	0	0	0	0	0	0	0	0	0	0	0
before	53080	kasege	2015-02-01	5	plus	WM	live	W					60	0	0	0	0	7	2	0	0	0	0	0	0	0	0	0	0	2	0	0	0	0	0
before	53080	kasege	2015-02-03	6	plus	WM	live	W					80	0	0	0	0	0	0	0	0	0	0	0	0	0	0	0	0	0	1	15	0	0	0
before	53080	kasege	2015-02-04	6	plus	WM	live	W					19	0	0	0	0	0	0	0	0	0	0	0	0	0	0	0	0	0	0	0	0	0	0
before	53080	kasege	2015-02-04	6	plus	WM	live	W					14	0	0	0	0	5	0	0	0	0	0	0	0	0	0	0	1	31	0	6	0	0	0
before	53080	kasege	2015-02-05	6	plus	WM	live	W					19	0	0	0	0	0	1	0	0	0	0	0	0	0	0	0	0	0	0	0	0	0	0
before			2015-02-05	6	plus	WM	live	W					14	0	0	0	0	5	0	0	0	0	0	0	0	0	0	0	0	0	0	0	0	0	0
before	53080	kasege	2015-02-07	6	plus	WM	live	W					19	0	0	0	0	0	0	0	0	0	0	0	0	0	0	0	0	0	1	0	0	0	0
before	53080	kasege	2015-02-08	6	plus	WM	live	W					40	0	0	0	0	9	0	0	0	0	0	0	0	0	0	0	0	0	0	0	0	0	0
before	53080	kasege	2015-02-09	7	plus	WM	live	W					59	0	0	0	0	3	0	0	0	0	0	0	0	0	0	0	0	0	0	1	0	0	0
before	53080	kasege	2015-02-10	7	plus	WM	live	W					31	0	0	0	0	7	0	0	0	0	0	1	0	0	0	0	0	0	0	3	0	0	0
before	53080	kasege	2015-02-11	7	plus	WM	live	W					37	0	0	0	0	2	0	0	0	0	0	0	0	0	0	0	0	0	0	0	0	0	0
before	53080	kasege	2015-02-13	7	plus	WM	live	W					43	0	0	0	0	3	0	0	0	0	0	0	0	0	0	0	1	0	0	21	0	0	0
before	53080	kasege	2015-02-14	7	plus	WM	live	W					47	0	0	0	0	0	0	0	0	0	0	0	0	0	0	0	5	0	0	0	0	0	0
before	53080	kasege	2015-02-15	7	plus	WM	live	W					13	0	0	0	0	4	0	0	0	0	0	0	0	0	0	0	2	0	0	0	0	0	0
after	53080	kasege	2015-02-16	8	plus	WM	live	W					40	0	0	0	0	7	0	0	0	0	0	0	0	0	0	0	2	0	0	20	0	0	0
after	53080	kasege	2015-02-17	8	plus	WM	live	W					15	0	0	0	0	1	0	0	0	0	0	0	0	0	0	0	0	0	0	0	0	0	0
after	53080	kasege	2015-02-18	8	plus	WM	live	W					7	0	0	0	0	4	0	0	0	0	0	0	0	0	0	0	0	0	0	0	0	0	0
after	53080	kasege	2015-02-19	8	plus	WM	live	W	YK				3	0	0	1	0	0	0	0	0	0	0	0	0	0	0	0	1	1	0	0	0	0	0
after	53080	kasege	2015-02-20	8	plus	WM	live	W	YK				18	0	0	0	0	0	0	0	0	0	0	0	0	0	0	0	0	0	0	0	0	0	0
after	53080	kasege	2015-02-21	8	plus	WM	live	W	YK				1	0	0	0	0	0	0	0	0	0	0	0	0	0	0	0	0	1	0	0	0	0	0
after		n2	2015-02-22	8	plus	WM	live	W	YK				1	0	0	0	0	0	0	0	0	0	0	0	0	0	0	0	3	3	0	1	0	0	0
after	53080	kasege	2015-02-23	9	plus	WM	live	W	YK				19	0	0	1	0	0	0	0	0	0	0	0	0	0	0	0	0	2	0	0	0	0	0
after	53080	kasege	2015-02-26	9	plus	WM	live	W	YK				8	0	0	0	0	0	0	0	0	0	0	0	0	0	0	0	0	0	0	0	0	0	0
after	53080	kasege	2015-02-27	9	plus	WM	live	W	YK				5	0	0	15	3	0	0	0	0	0	0	0	0	0	0	0	0	0	0	1	0	0	0
after	53080	kasege	2015-02-28	9	plus	WM	live	W	YK				20	0	0	0	0	0	0	0	0	0	0	0	0	0	0	0	0	0	0	3	0	0	0
after	53080	kasege	2015-03-05	10	plus	WM	live	W	YK				4	0	1	0	0	0	0	0	0	0	0	0	0	0	0	0	0	0	0	4	0	0	0
after	53080	kasege	2015-03-09	11	plus	WM	live	W	YK				7	0	0	0	0	0	0	0	0	0	0	0	0	0	0	0	0	0	0	0	0	0	0
after		3	2015-03-10	11	plus	WM	live	W					1	0	0	0	0	0	0	0	0	0	0	0	0	0	0	0	0	7	0	3	0	0	0
after	53080	kasege	2015-03-10	11	plus	WM	live	W					9	0	0	0	0	0	0	0	0	0	0	0	0	0	0	0	0	0	0	0	0	0	0
after		n1	2015-03-10	11	plus	WM	live	W					7	0	0	0	0	3	0	0	0	0	0	0	0	0	0	0	1	0	0	0	0	0	0
after	53080	kasege	2015-03-12	11	plus	WM	live	W					20	0	0	0	0	1	0	0	0	0	0	0	0	0	0	0	0	0	1	2	0	0	0
after	53080	kasege	2015-03-13	11	plus	WM	live	W	YK				5	0	0	0	0	2	0	0	0	0	0	0	0	0	0	0	0	0	0	0	0	0	0
after	53080	kasege	2015-03-14	11	plus	WM	live	W					8	0	0	0	0	5	0	0	0	0	0	0	0	0	0	0	0	0	0	2	0	0	0
after		193T2jc	2015-03-18	12	plus	WM	live	W	JC				5	0	0	0	0	1	0	0	0	0	0	0	0	0	0	0	0	1	0	0	0	0	0
after		193T2JC	2015-03-20	12	plus	WM	live	W	Jc				3	0	0	0	0	2	0	0	0	0	0	0	0	0	0	0	0	0	0	0	0	0	0
after	53080	kasege	2015-03-22	12	plus	WM	live	W					8	0	0	0	0	2	0	0	0	0	0	0	0	0	0	0	0	0	0	1	0	0	0
after	53080	kasege	2015-03-23	13	plus	WM	live	W	YK				3	0	0	0	0	2	0	0	0	0	0	0	0	0	0	0	0	1	0	0	0	0	0
after	51275	MARCOS	2015-04-15	16	plus	WM	live	W					3	0	0	0	0	0	0	0	0	0	0	0	0	0	0	0	0	0	0	9	0	0	0
after	53080	kasege	2015-04-20	17	plus	WM	live	W	yk				0	0	0	0	0	0	0	0	0	0	0	0	0	0	0	0	0	0	0	0	0	0	0
after	51275	marcos	2015-04-21	17	plus	WM	live	W	YK				3	0	0	0	0	0	0	0	0	0	0	0	0	0	0	0	0	2	0	10	0	0	0
after	51275	marcos	2015-04-24	17	plus	WM	live	W	YK				4	0	0	0	0	0	0	0	0	0	0	0	0	0	0	0	0	2	0	6	0	0	0
after	51275	MARCOS	2015-04-27	18	plus	WM	live	W	YK				4	0	0	0	0	0	0	0	0	0	0	0	0	0	0	0	0	0	0	1	0	0	0
after	51275	MARCOS	2015-04-28	18	plus	WM	live	W	YK				8	0	0	0	0	0	0	0	0	0	0	0	0	0	0	0	0	0	0	15	0	0	0
after	51275	MARCOS	2015-04-29	18	plus	WM	live	W	YK				6	0	0	0	0	0	0	0	0	0	0	0	0	0	0	0	0	3	0	13	0	0	1 BIG PROBOCIS
after	51275	MARCOS	2015-04-30	18	plus	WM	live	W	YK				14	0	0	0	0	0	0	0	0	0	0	0	0	0	0	0	0	8	0	9	0	0	3
after	51275	MARCOS	2015-05-01	18	plus	WM	live	W	YK				3	0	0	0	0	1	0	0	0	0	0	0	0	0	1	0	1	2	0	14	0	0	7
after	51275	MARCOS	2015-05-03	18	plus	WM	live	W	yk				4	0	0	0	0	0	0	0	0	0	0	0	0	0	0	0	0	2	0	9	0	0	0
after	51275	MARCOS	2015-05-04	19	plus	WM	live	W	yk				5	0	0	0	0	0	0	0	0	0	0	0	0	0	0	0	1	4	0	19	0	0	0
after	51275	MARCOS	2015-05-05	19	plus	WM	live	W	yk				5	0	0	0	0	0	0	0	0	0	0	0	0	0	0	0	0	4	0	11	0	0	0
after	51275	marcos	2015-05-06	19	plus	WM	live	W	YK				2	0	0	0	0	0	0	0	0	0	0	0	0	0	1	0	1	3	2	18	0	0	0
after	51275	marcos	2015-05-07	19	plus	WM	live	W	YK				2	0	0	0	0	0	0	0	0	0	0	0	0	0	0	0	0	4	0	14	0	0	2
after	51275	marcos	2015-05-08	19	plus	WM	live	W	YK				3	0	0	0	0	0	0	0	0	0	0	0	0	0	2	0	0	3	0	19	0	0	0
after		BIBI	2015-05-12	20	plus	WM	live	W					2	0	0	0	0	0	0	0	0	0	0	0	0	0	0	0	0	0	0	0	0	0	0
after	51275	marcos	2015-05-12	20	plus	WM	live	W	yk				6	0	0	0	0	0	0	0	0	0	0	0	0	0	0	0	2	1	0	3	0	0	0
after	51275	marcos	2015-05-13	20	plus	WM	live	W	yk				1	0	0	0	0	0	0	0	0	0	0	0	0	0	4	1	0	1	0	40	0	0	4
after	51275	marcos	2015-05-14	20	plus	WM	live	W					0	0	1	0	0	0	0	0	0	0	0	0	0	0	0	0	0	0	0	14	0	0	1
after	51275	marcos	2015-05-15	20	plus	WM	live	W	yk				2	0	0	0	0	0	0	0	0	0	0	0	0	0	1	0	1	6	0	8	0	0	2
after		DOMINIC	2015-05-18	21	plus	WM	live	W	yk				5	0	0	0	0	0	0	0	0	0	0	0	0	0	0	0	0	1	0	6	0	0	0
after		DOMINIC	2015-05-19	21	plus	WM	live	W	yk				6	0	0	0	0	0	0	0	0	0	0	0	0	0	0	0	1	1	1	0	0	0	0
after	51275	MARCOS	2015-05-25	22	plus	WM	live	W	dc				12	0	3	0	0	0	0	0	0	0	0	0	0	0	1	0	1	0	0	22	0	0	0
after	51275	MARCOS	2015-05-25	22	plus	WM	live	W					15	0	0	0	0	0	0	0	0	0	0	0	0	0	0	0	0	0	0	16	0	0	0
after	51275	marcos	2015-05-26	22	plus	WM	live	W					14	0	0	0	0	0	0	0	0	0	0	0	0	0	0	0	4	14	0	72	0	0	0
after		mabela	2015-05-28	22	plus	WM	live	W					5	0	0	0	0	0	0	0	0	0	0	0	0	0	0	0	2	0	0	3	0	0	0
after	51275	MARCOS	2015-05-29	22	plus	WM	live	W	yk				1	0	0	0	0	1	0	0	0	0	0	0	0	0	1	0	0	0	0	8	0	0	0
after		mayala	2015-05-29	22	plus	WM	live	W	yk				2	0	1	0	0	0	0	0	1	0	0	0	0	0	0	0	0	2	0	2	0	0	0
after	51275	MARCOS	2015-05-30	22	plus	WM	live	W	yk				4	0	0	0	0	0	0	0	0	0	0	0	0	0	0	0	0	1	0	3	0	0	0
after		mayala	2015-05-30	22	plus	WM	live	W					6	0	0	0	0	4	0	0	0	0	0	0	0	0	0	0	2	1	1	19	0	0	0
after	51275	MARCOS	2015-05-31	22	plus	WM	live	W					7	0	0	0	0	0	0	0	0	0	0	0	0	0	0	0	0	0	0	9	0	0	0
after		mayala	2015-05-31	22	plus	WM	live	W					9	0	0	0	0	1	0	0	0	0	0	0	0	0	0	0	0	2	0	7	0	0	0
after	51275	MARCOS	2015-06-01	23	plus	WM	live	W					9	0	0	0	0	0	0	0	0	0	0	0	0	0	1	0	1	4	0	4	0	0	0
after		mayala	2015-06-01	23	plus	WM	live	W	yk				7	0	0	0	0	0	0	0	0	0	0	0	0	0	0	0	1	4	0	19	0	0	0
after	51275	marcos	2015-06-02	23	plus	WM	live	W					5	0	0	0	0	0	0	0	0	0	0	0	0	0	0	0	0	2	0	15	0	0	0
after		mayala	2015-06-02	23	plus	WM	live	W	yk				2	0	0	0	0	1	0	0	0	0	0	0	0	0	0	0	0	0	0	18	0	0	0
after	51275	MARCOS	2015-06-03	23	plus	WM	live	W	jc				14	0	1	0	0	2	0	0	0	0	0	0	0	0	0	0	1	5	0	23	0	0	1
after		mayala	2015-06-03	23	plus	WM	live	W					4	0	0	0	0	0	0	0	0	0	0	0	0	0	0	0	0	0	0	10	0	0	0
after		shaban	2015-06-03	23	plus	WM	live	W					5	0	0	0	0	0	0	0	0	0	0	0	0	0	0	0	0	1	0	7	0	0	0
after	51275	MARCOS	2015-06-04	23	plus	WM	live	W					8	0	0	0	0	0	0	0	0	0	0	0	0	0	1	0	1	5	0	35	0	0	2
after		mayala	2015-06-04	23	plus	WM	live	W					5	0	0	0	0	0	0	0	0	0	0	0	0	0	0	0	2	1	0	11	0	0	0
after		shaban	2015-06-04	23	plus	WM	live	W					1	0	0	0	0	1	0	0	0	0	0	0	0	0	0	0	0	1	0	8	0	0	0
after	51275	MARCOS	2015-06-05	23	plus	WM	live	W	yk				7	0	1	0	0	0	0	0	0	0	0	0	0	0	0	0	1	1	0	45	0	0	0
after		mayala	2015-06-05	23	plus	WM	live	W					8	0	0	0	0	0	0	0	0	0	0	0	0	0	0	0	2	0	0	45	0	0	0
after		mayala	2015-06-05	23	plus	WM	live	W					8	0	0	0	0	0	0	0	0	0	0	0	0	0	0	0	2	0	0	47	0	0	0
after		shaban	2015-06-05	23	plus	WM	live	W					2	0	0	0	0	0	0	0	0	0	0	0	0	0	0	0	1	0	0	3	0	0	0
after		mayala	2015-06-07	23	plus	WM	live	W					4	0	0	0	0	1	0	0	0	0	0	0	0	0	1	0	0	2	0	6	0	0	0
after	51275	MARCOS	2015-06-08	24	plus	WM	live	W	yk				6	0	0	0	0	0	0	0	0	0	0	0	0	0	1	0	0	0	0	20	0	0	0
after	53080	kasege	2015-06-09	24	plus	WM	live	W					4	0	1	0	0	0	0	0	0	0	0	0	0	0	0	0	0	0	0	1	0	0	0
after	51275	MARCOS	2015-06-09	24	plus	WM	live	W					2	0	1	0	0	0	0	0	0	0	0	0	0	0	0	0	0	2	0	14	0	0	0
after	53080	kasege	2015-06-10	24	plus	WM	live	W	dc				7	0	0	0	0	0	0	0	0	0	0	0	0	0	0	0	0	1	0	4	0	0	0
after	51275	marcos	2015-06-10	24	plus	WM	live	W	yk				5	0	0	0	0	0	0	0	0	0	0	0	0	0	0	0	0	2	0	3	0	0	0
after	53080	kasege	2015-06-11	24	plus	WM	live	W	yk				2	0	0	0	0	0	0	0	0	0	0	0	0	0	0	0	0	0	0	0	0	0	0
after	51275	marcos	2015-06-11	24	plus	WM	live	W	yk				6	0	0	0	0	0	0	0	0	0	0	0	0	0	0	0	0	1	0	10	0	0	0
after	53080	kasege	2015-06-12	24	plus	WM	live	W	yk				0	0	0	0	0	0	0	0	0	0	0	0	0	0	0	0	0	0	0	0	0	0	no sleeper
after	51275	marcos	2015-06-12	24	plus	WM	live	W	yk				3	0	0	0	0	0	0	0	0	0	0	0	0	0	1	0	0	0	0	12	0	0	0
after	51275	marcos	2015-06-13	24	plus	WM	live	W					2	0	0	0	0	0	0	0	0	0	0	0	0	0	0	0	0	1	0	8	0	0	0
after	51275	marcos	2015-06-14	24	plus	WM	live	W					5	0	0	0	0	0	0	0	0	0	0	0	0	0	0	0	0	0	0	3	0	0	0
after	53080	kasege	2015-06-15	25	plus	WM	live	W					0	0	0	0	0	0	0	0	0	0	0	0	0	0	0	0	0	0	0	0	0	0	no sleeper
after	51275	marcos	2015-06-15	25	plus	WM	live	W					9	0	0	0	0	0	0	0	0	0	0	0	0	0	0	0	1	1	0	28	0	0	0
after		shabani	2015-06-15	25	plus	WM	live	W					0	0	0	0	0	4	0	0	0	0	0	0	0	0	0	0	0	0	0	2	0	0	0
after	53080	kasege	2015-06-16	25	plus	WM	live	W					0	0	0	0	0	0	0	0	0	0	0	0	0	0	0	0	0	0	0	0	0	0	no sleeper
after	51275	marcos	2015-06-16	25	plus	WM	live	W					1	0	1	0	0	0	0	0	0	0	0	0	0	0	0	0	0	0	0	17	0	0	0
after		mayala	2015-06-16	25	plus	WM	live	W					7	0	0	0	0	0	0	0	0	0	0	0	0	0	0	0	0	0	0	4	0	0	0
after	53080	kasege	2015-06-17	25	plus	WM	live	W					1	0	0	0	0	0	0	0	0	0	0	0	0	0	0	0	0	0	0	0	0	0	0
after	51275	marcos	2015-06-17	25	plus	WM	live	W					2	0	0	0	0	1	0	0	0	0	0	0	0	0	0	0	0	1	0	17	0	0	0
after		mayala	2015-06-17	25	plus	WM	live	W	yk				3	0	0	0	0	0	1	0	0	0	0	0	0	0	0	0	0	0	0	1	0	0	0
after	51275	marcos	2015-06-24	26	plus	WM	live	W	yk				0	0	0	0	0	0	0	0	0	0	0	0	0	0	0	0	0	0	1	1	0	0	0
after		mayala	2015-06-24	26	plus	WM	live	W					2	0	0	0	0	0	0	0	0	0	0	0	0	0	0	0	0	0	0	14	0	0	0
after	123045		2015-06-24	26	plus	WM	live	W	dc				0	0	0	0	0	0	0	0	0	0	0	0	0	0	0	0	0	0	0	1	0	0	0
after	123047		2015-06-24	26	plus	WM	live	W	dc				0	0	0	0	0	0	0	0	0	0	0	0	0	0	0	0	0	0	0	1	0	0	0
after	51275	marcos	2015-06-30	27	plus	WM	live	W					5	0	0	0	0	0	0	0	0	0	0	0	0	0	6	0	0	1	0	78	0	0	0
before	53080	kasege	2014-10-23	43	plus	WM	live	W					38	0	0	0	0	0	4	0	0	0	0	0	0	0	0	0	0	0	0	0	0	0	0
before	53080	kasege	2014-10-24	43	plus	WM	live	W					16	0	0	0	0	0	1	0	0	0	0	0	0	0	0	0	0	0	0	1	0	0	0
before	53080	kasege	2014-10-25	43	plus	WM	live	W					10	0	0	0	0	3	0	0	0	0	0	0	0	0	0	0	0	0	0	0	0	0	0
before	53080	kasege	2014-10-27	44	plus	WM	live	W					12	0	0	0	0	0	0	0	0	0	0	0	0	0	0	0	0	8	0	2	0	0	0
before		N1	2014-10-27	44	plus	WM	live	W					85	0	1	0	1	0	0	0	0	0	0	0	0	0	0	0	0	11	0	7	0	0	0
before	53080	kasege	2014-10-28	44	plus	WM	live	W					20	0	0	0	0	0	0	0	0	0	0	0	0	0	0	0	0	0	0	0	0	0	0
before	53080	kasege	2014-10-28	44	plus	WM	live	W					6	0	0	0	0	1	0	0	0	0	0	0	0	0	0	0	0	0	0	1	0	0	0
before		N1	2014-10-28	44	plus	WM	live	W					78	0	0	0	0	0	1	0	0	0	0	0	0	0	0	0	0	16	0	17	0	0	0
before	53080	kasege	2014-10-29	44	plus	WM	live	W					44	0	0	0	0	1	0	0	0	0	0	0	0	0	0	0	0	0	0	0	0	0	0
before		N1	2014-10-29	44	plus	WM	live	W					230	0	0	0	0	1	1	0	0	0	0	0	0	0	0	0	0	16	0	18	0	0	0
before	53080	kasege	2014-10-30	44	plus	WM	live	W					33	0	0	0	0	2	0	0	0	0	0	0	0	0	0	0	0	0	0	1	0	0	0
before		N1	2014-10-30	44	plus	WM	live	W					105	0	1	0	0	0	0	0	0	0	0	0	0	0	0	0	0	0	0	0	0	0	0
before	53080	kasege	2014-10-31	44	plus	WM	live	W					29	0	0	0	0	1	0	0	0	0	0	0	0	0	0	0	0	0	0	1	0	0	0
before		N1	2014-10-31	44	plus	WM	live	W					44	0	1	0	0	0	1	0	0	0	0	0	0	0	0	0	0	0	0	0	0	0	0
before	53080	kasege	2014-11-01	44	plus	WM	live	W					137	0	0	0	0	2	1	0	0	0	0	0	1	0	0	38	0	8	0	0	0	0	0
before		NEW H 1	2014-11-01	44	plus	WM	live	W					0	0	2	0	0	0	0	4	0	2	0	0	0	0	0	0	0	0	0	0	0	0	0
before	53080	kasege	2014-11-02	44	plus	WM	live	W					27	0	0	0	0	2	0	0	0	0	0	0	0	0	0	0	0	0	0	0	0	0	0
before	53080	kasege	2014-11-04	45	plus	WM	live	W					295	0	0	0	0	3	2	0	0	0	0	0	0	0	0	4	0	0	0	0	0	0	0
before		NEW H 1	2014-11-04	45	plus	WM	live	W					164	0	0	0	0	0	0	0	0	0	0	0	0	0	0	61	0	71	0	0	0	0	0
before	53080	kasege	2014-11-05	45	plus	WM	live	W					326	0	0	0	0	10	2	0	0	0	0	0	0	0	0	0	0	2	0	0	0	0	0
before	53080	kasege	2014-11-06	45	plus	WM	live	W					37	0	0	0	0	5	2	0	0	0	0	0	0	0	0	5	0	7	0	0	0	0	0
before	53080	kasege	2014-11-06	45	plus	WM	live	W					142	0	0	0	0	2	0	0	0	0	0	0	0	0	0	0	0	0	0	0	0	0	0
before	53080	kasege	2014-11-07	45	plus	WM	live	W					351	0	0	0	0	4	6	0	0	0	0	0	0	0	0	0	0	0	0	0	0	0	0
before	53080	kasege	2014-11-08	45	plus	WM	live	W					148	0	0	0	0	4	0	0	0	0	0	0	0	0	0	31	0	50	0	0	0	0	0
before	53080	kasege	2014-11-08	45	plus	WM	live	W					321	0	2	0	0	0	0	0	0	0	0	0	0	0	0	0	0	1	0	0	0	0	0
before	53080	kasege	2014-11-09	45	plus	WM	live	W					312	0	0	0	0	16	1	0	0	0	0	0	0	0	0	0	0	2	0	0	0	0	0
before		NEW 1	2014-11-09	45	plus	WM	live	W					87	0	0	0	0	1	0	0	0	0	0	0	0	0	0	47	0	49	0	0	0	0	0
before	53080	kasege	2014-11-10	46	plus	WM	live	W					228	0	0	0	0	13	3	0	0	0	0	0	0	0	0	2	0	2	0	0	0	0	0
before	53080	kasege	2014-11-11	46	plus	WM	live	W	YK				110	0	0	0	0	1	0	0	0	0	0	0	0	0	0	0	3	14	0	10	0	0	0
before		N1	2014-11-11	46	plus	WM	live	W	YK				170	0	0	0	0	5	0	0	0	0	0	0	0	0	0	0	0	11	0	45	0	0	0
before	53080	kasege	2014-11-12	46	plus	WM	live	W					265	0	0	0	0	17	0	0	0	0	0	0	0	0	0	0	0	2	0	1	0	0	0
before		N1	2014-11-12	46	plus	WM	live	W	YK				29	0	0	0	0	4	0	0	0	0	0	0	0	0	0	0	0	0	0	8	0	0	0
before		N2	2014-11-12	46	plus	WM	live	W					68	0	0	0	0	7	0	0	0	0	0	0	0	0	0	0	0	7	0	4	0	0	0
before	53080	kasege	2014-11-13	46	plus	WM	live	W	YK				307	0	0	0	0	15	6	0	0	0	0	0	0	0	0	0	0	1	0	1	0	0	0
before		N2	2014-11-13	46	plus	WM	live	W	YK				50	0	0	0	0	2	0	0	0	0	0	0	0	0	0	0	0	13	0	5	0	0	0
before	53080	kasege	2014-11-14	46	plus	WM	live	W	YK				103	0	0	0	0	7	4	0	0	0	0	0	0	0	0	0	0	15	0	21	0	0	0
before		N1	2014-11-14	46	plus	WM	live	W	YK				27	0	0	0	0	4	1	0	0	0	0	0	0	0	0	0	0	1	0	1	0	0	0
before		N2	2014-11-14	46	plus	WM	live	W	YK				18	0	0	0	0	0	0	0	0	0	0	0	0	0	0	0	1	8	0	7	0	0	0
before	53080	kasege	2014-11-15	46	plus	WM	live	W					202	0	0	0	0	0	0	0	0	0	0	0	0	0	0	0	0	0	0	1	0	0	0
before		N1	2014-11-15	46	plus	WM	live	W					62	0	0	0	0	14	4	0	0	0	0	0	0	0	0	0	0	3	0	3	0	0	0
before	53080	kasege	2014-11-16	46	plus	WM	live	W	YK				118	0	18	0	0	1	0	0	0	0	0	0	0	0	0	0	0	0	0	0	0	0	0
before	53080	kasege	2014-11-16	46	plus	WM	live	W	YK				28	0	0	0	0	9	1	0	0	0	0	0	0	0	0	0	0	1	0	2	0	0	0
before		N1	2014-11-16	46	plus	WM	live	W	YK				54	0	0	0	1	2	0	0	0	0	0	0	0	0	0	0	0	0	0	0	0	0	0
before		N2	2014-11-16	46	plus	WM	live	W	YK				10	0	0	0	0	0	0	0	0	0	0	0	0	0	0	0	0	1	0	0	0	0	0
before	53080	kasege	2014-11-17	47	plus	WM	live	W	YK				80	0	0	0	0	5	0	0	0	0	0	0	0	0	0	0	0	0	0	0	0	0	0
before		N1	2014-11-17	47	plus	WM	live	W	YK				106	0	0	0	0	5	2	0	0	0	0	0	0	0	0	0	0	8	0	9	0	0	0
before	53080	kasege	2014-11-18	47	plus	WM	live	W	YK				84	0	0	0	1	4	0	0	0	0	0	0	0	0	0	0	0	0	0	0	0	0	0
before	53080	kasege	2014-11-18	47	plus	WM	live	W	YK				321	0	2	0	0	0	0	0	0	0	0	0	0	0	0	0	0	0	0	1	0	0	0
before		N1	2014-11-18	47	plus	WM	live	W	YK				70	0	0	0	0	10	0	0	0	0	0	0	0	0	0	0	0	15	0	5	0	0	0
before	53080	kasege	2014-11-19	47	plus	WM	live	W	YK				8	0	0	0	0	18	0	0	0	0	0	0	0	0	0	0	0	0	0	1	0	0	0
before	53080	kasege	2014-11-19	47	plus	WM	live	W	YK				29	0	0	0	0	7	0	0	0	0	0	0	0	0	0	0	0	0	0	3	0	0	0
before	53080	kasege	2014-11-19	47	plus	WM	live	W					141	0	0	0	0	0	0	0	0	0	0	0	0	0	0	0	0	0	0	0	0	0	0
before	53080	kasege	2014-11-19	47	plus	WM	live	W					99	0	0	0	0	17	2	0	0	0	0	0	0	0	0	0	0	2	0	1	0	0	0
before		N1	2014-11-19	47	plus	WM	live	W	YK				63	0	1	0	0	1	0	0	0	0	0	0	0	0	0	0	4	7	0	5	0	0	0
before		n2	2014-11-19	47	plus	WM	live	W					5	0	0	0	0	6	0	0	0	0	0	0	0	0	0	0	0	3	0	0	0	0	0
before	53080	kasege	2014-11-20	47	plus	WM	live	W					146	0	0	0	0	0	0	0	0	0	0	0	0	0	0	0	0	0	0	0	0	0	0
before	53080	kasege	2014-11-20	47	plus	WM	live	W					14	0	0	0	0	0	0	0	0	0	0	0	0	0	0	0	0	1	0	2	0	0	0
before	53080	kasege	2014-11-21	47	plus	WM	live	W					83	0	0	0	0	1	1	0	0	0	0	0	0	0	0	0	0	0	0	0	0	0	0
before		N1	2014-11-21	47	plus	WM	live	W					4	0	0	0	0	12	0	0	0	0	0	0	0	0	0	0	0	1	0	0	0	0	0
before	53080	kasege	2014-11-22	47	plus	WM	live	W					20	0	0	0	0	1	0	0	0	0	0	0	0	0	0	0	0	5	0	0	0	0	0
before	53080	kasege	2014-11-23	47	plus	WM	live	W					113	0	0	0	0	4	0	0	0	0	0	0	0	0	0	0	0	0	0	1	0	0	0
before	53080	kasege	2014-11-24	48	plus	WM	live	W	YK				1018	0	0	0	0	0	0	0	0	0	0	0	0	0	0	0	0	1	0	0	0	0	0
before		N1	2014-11-24	48	plus	WM	live	W					17	0	0	0	0	5	0	0	0	0	0	0	0	0	0	0	0	0	0	0	0	0	0
before		N2	2014-11-24	48	plus	WM	live	W	YK				14	0	0	0	0	0	0	0	0	0	0	0	0	0	0	0	0	0	0	0	0	0	0
before		N2	2014-11-25	48	plus	WM	live	W					27	0	0	0	0	3	0	0	0	0	0	0	0	0	0	0	0	10	0	0	0	0	0
before		NEW1	2014-12-01	49	plus	WM	live	W					316	0	0	0	0	39	2	0	0	0	0	1	0	0	0	0	1	5	0	6	0	0	0
before	53080	kasege	2014-12-03	49	plus	WM	live	W					81	0	0	0	0	130	1	0	0	0	0	0	0	0	0	0	0	0	0	0	0	0	0
before		NEW1	2014-12-03	49	plus	WM	live	W					522	0	0	0	0	53	3	0	0	0	0	0	0	0	1	0	0	1	13	8	0	0	0
before		NEW1	2014-12-08	50	plus	WM	live	W					448	0	0	0	0	15	1	0	0	0	0	1	0	0	0	0	1	0	3	2	0	0	0
before		NEW1	2014-12-09	50	plus	WM	live	W					180	0	0	0	0	50	2	0	0	0	0	1	0	0	0	0	1	9	0	6	0	0	0
before		NEW2	2014-12-09	50	plus	WM	live	W					80	0	1	0	0	0	0	0	0	0	0	0	0	0	0	0	1	2	4	2	0	0	0
before	53080	kasege	2014-12-12	50	plus	WM	live	W	YK				640	0	0	0	0	0	0	0	0	0	0	0	0	0	0	0	0	0	0	0	0	0	0
before	53080	kasege	2014-12-07	49	plus	WD	live	WD					7	1	0	0	0	37	1	0	0	0	0	3	0	0	0	0	0	0	0	0	0	0	0
before	53080	kasege	2015-01-27	5	plus	WM	live	WD	DC				8	0	0	1	0	10	0	0	0	0	0	0	0	0	0	0	1	0	0	0	0	0	0
before	53080	kasege	2015-01-29	5	plus	WM	live	WD					0	0	0	0	2	10	0	0	0	0	0	2	0	0	0	0	0	0	0	0	0	0	0
after	neighbor		2016-02-11	6	plus	1st tent	live	T	jc				2	0	0	0	0	0	0	0	0	0	0	0	0	0	0	0	3	2	0	1	0	0	0
after	neighbor		2016-02-11	6	plus	1st tent	dead	T	jc				0	0	0	0	0	0	0	0	0	0	0	0	0	0	0	0	0	7	0	0	0	0	0
after	neighbor		2016-02-11	6	plus	2nd tent	dead	T	jc				6	0	0	0	0	0	0	0	0	0	0	0	0	0	0	0	1	4	0	0	0	0	0
after	neighbor		2016-02-11	6	plus	2nd tent	live	T	jc				18	0	0	0	0	0	0	0	0	0	0	0	0	0	0	0	3	10	0	1	0	0	0
after	53080	kasege	2016-01-05	1	plus	L	dead	L	dc+ev				225	9	9	0	1	1	0	0	0	0	0	0	0	0	0	0	2	0	0	2	0	0	0
after	53080	kasege	2016-01-06	1	plus	L	dead	L	dc+ev				152	3	11	0	1	0	0	0	0	0	0	0	0	0	0	0	0	0	0	7	0	0	0
after	53080	kasege	2016-01-08	1	plus	L	dead	L	dc+ev				229	11	15	0	0	0	1	0	0	0	0	0	0	0	0	0	0	0	0	5	0	0	0
after	53080	kasege	2016-01-10	1	plus	L	dead	L	dc+ev				183	3	6	0	0	1	0	0	0	0	0	0	0	0	1	0	2	0	0	8	0	0	0
after	53080	kasege	2016-01-12	2	plus	L	dead	L	dc+ev				151	7	8	0	0	0	0	0	0	0	0	0	0	0	0	0	2	0	0	8	0	0	0
after	53080	kasege	2016-01-17	2	plus	L	dead	L	dc+ev				118	1	4	0	0	0	0	0	0	0	0	0	0	0	0	0	2	0	1	3	0	0	2
after	53080	kasege	2016-01-25	4	plus	L	dead	L	DC				19	1	0	0	0	0	0	0	0	0	0	0	0	0	0	0	0	0	0	2	0	0	0
after	53080	kasege	2016-01-28	4	plus	L	dead	L	dc				61	3	1	0	0	0	0	0	0	0	0	0	0	0	0	0	2	0	0	6	0	0	1
after	53080	kasege	2016-02-01	5	plus	L	dead	L	dc				77	1	7	0	0	0	0	0	0	0	0	0	0	0	0	0	2	0	0	6	0	0	0
after	53080	kasege	2016-02-04	5	plus	L	all	L	dc				105	0	1	0	0	0	0	0	0	0	0	0	0	0	0	0	4	1	0	3	0	0	2
after	53080	kasege	2016-02-08	6	plus	L	dead	L	ili				15	2	7	0	0	0	0	0	0	0	0	0	0	2	0	0	3	1	1	9	2	1	0
after	53080	kasege	2016-02-11	6	plus	L	dead	L	dc				25	0	4	0	0	0	0	0	0	0	0	0	0	0	0	0	1	2	0	2	1	0	0
after	53080	kasege	2016-02-15	7	plus	L	dead	L	dc				57	0	1	0	0	1	1	0	0	0	0	0	0	0	1	0	3	2	0	10	0	0	0
after		lucas	2016-02-15	7	plus	L	all	L	jc				9	0	0	0	0	0	0	0	0	0	0	0	0	0	0	0	0	3	0	2	0	0	0
after		Majariwa	2016-02-18	7	plus	L	all	L	jc				4	0	0	0	0	0	0	0	0	0	0	0	0	0	3	0	0	0	0	5	0	0	0
after	53080	kasege	2016-03-01	9	plus	L	all	L					29	0	0	0	0	1	0	0	0	0	0	0	0	0	0	0	3	2	0	2	0	0	0
after			2016-03-03	9	plus	L		L					26	0	0	0	0	0	0	0	0	0	0	0	0	0	0	0	30	32	0	15	0	0	0
after	45176		2016-03-08	10		L	all	L					37	0	0	0	0	0	0	0	0	0	0	0	0	0	0	0	0	0	0	2	0	0	0
after	45174		2016-03-08	10		L	all	L					75	0	0	0	0	0	1	0	0	0	0	0	0	0	1	0	0	4	0	111	0	0	0
after	45179		2016-03-10	10		L	all	L					1	0	0	0	0	0	0	0	0	0	0	0	0	0	0	0	0	0	0	0	0	0	0
after	45177		2016-03-10	10		L	all	L					205	0	0	0	0	0	0	0	0	0	0	0	0	0	2	0	4	8	0	10	0	0	0
after	53050		2016-03-14	11		L	dead	L					28	0	0	0	0	0	0	0	0	0	0	0	0	0	6	0	0	2	0	20	0	0	0
after	5380	kasege	2016-03-18	11		L	all	L	iliya				16	0	0	0	0	0	0	0	0	0	0	0	0	0	0	0	1	1	0	1	2	0	0
after	53080	kasege	2016-03-21	12	plus	L	dead	L	iliya				5	0	0	0	0	0	0	0	0	0	0	0	0	0	1	0	0	1	0	1	0	0	0
after	5380	kasege	2016-03-24	12	plus	L	all	L	iliya				3	0	0	0	0	0	0	0	0	0	0	0	0	0	0	0	0	0	0	1	0	0	0
after	5380	kasege	2016-03-28	13	plus	L	all	L	kasege				1	0	0	0	0	0	0	0	0	0	0	0	0	0	0	0	0	4	0	1	0	0	0
after		zakayo ky a	2015-08-18	34		L		L					0	0	0	0	0	0	1	0	0	0	0	0	0	0	0	0	0	0	0	5	0	13	0
after			2015-08-18	34		L		L					0	0	0	0	0	0	1	0	0	0	0	0	0	0	0	0	0	1	0	2	0	0	0
after	53080	kasege	2015-12-03	49	plus	L	dead	L	dc+ev				83	4	3	0	0	1	0	0	0	0	0	0	0	0	0	0	3	0	1	7	0	1	0
after	53080	kasege	2015-12-04	49	un	L	live	L	dc+ev				12	0	4	0	0	0	1	0	0	0	0	0	0	0	0	0	2	0	1	5	2	0	0
after	53080	kasege	2015-12-04	49	un	L	dead	L	dc+ev				20	0	8	0	0	0	0	0	0	0	0	0	0	1	0	0	3	0	1	6	1	1	0
after	53080	kasege	2015-12-07	50	plus	L	live	L	dc+ev				10	1	0	0	0	0	0	0	0	0	0	0	0	0	0	0	1	0	0	1	0	0	0
after	53080	kasege	2015-12-07	50	plus	L	dead	L	dc+ev				137	0	14	0	2	0	0	0	0	0	0	0	0	0	0	0	1	0	0	10	1	0	0
after	53080	kasege	2015-12-08	50	un	L	dead	L	dc+ev				32	2	12	0	0	0	0	0	0	0	0	0	0	0	0	0	3	0	2	13	2	1	0
after	53080	kasege	2015-12-08	50	un	L	live	L	dc+ev				9	3	3	0	0	0	0	0	0	0	0	0	0	0	0	0	0	0	0	2	0	0	0
after	53080	kasege	2015-12-10	50	plus	L	live	L	dc+ev				6	0	0	0	0	0	0	0	0	0	0	0	0	0	0	0	0	0	0	0	0	0	0
after	53080	kasege	2015-12-10	50	plus	L	dead	L	dc+ev				119	6	3	0	0	1	1	0	0	0	1	0	0	0	1	0	6	0	0	27	1	0	0
after	53080	kasege	2015-12-12	50	un	L	live	L	dc+ev				15	0	4	0	0	0	0	0	0	0	0	0	0	0	0	0	0	0	0	2	0	0	0
after	53080	kasege	2015-12-12	50	un	L	dead	L	dc+ev				106	13	15	0	0	1	1	0	0	0	0	0	0	0	0	0	3	0	3	66	6	1	0
after	53080	kasege	2015-12-14	51	plus	L	dead	L	dc+ev				109	3	4	0	0	1	1	0	0	0	0	0	0	0	2	0	9	0	2	20	0	2	0
after	53080	kasege	2015-12-14	51	plus	L	live	L	dc+ev				12	0	0	0	0	0	1	0	0	0	0	0	0	0	0	0	0	0	0	0	0	0	0
after	53080	kasege	2015-12-16	51	oly	L	dead	L	dc+ev				90	4	12	0	0	2	0	0	0	0	0	0	0	0	0	0	0	0	2	1	0	0	0
after	53080	kasege	2015-12-16	51	oly	L	live	L	dc+ev				18	0	0	0	0	0	0	0	0	0	0	0	0	0	0	0	0	0	0	0	0	0	0
after	53080	kasege	2015-12-18	51	plus	L	live	L	dc+ev				19	1	0	0	0	0	0	0	0	0	0	0	0	0	0	0	0	0	0	1	0	0	0
after	53080	kasege	2015-12-18	51	plus	L	dead	L	dc+ev				120	7	0	0	0	0	0	0	0	0	0	0	0	0	0	0	0	0	0	4	0	0	0
after	53080	kasege	2015-12-20	51	oly	L	live	L	dc+ev				5	0	0	0	0	0	0	0	0	0	0	0	0	0	0	0	0	0	0	0	0	0	0
after	53080	kasege	2015-12-20	51	oly	L	dead	L	dc+ev				81	6	10	0	0	1	0	0	0	0	0	0	0	0	0	0	1	0	0	7	1	1	0
after	53080	kasege	2015-12-23	52	plus	L	live	L	dc+ev				16	1	1	0	0	0	0	0	0	0	0	0	0	0	0	0	0	0	0	0	0	0	0
after	53080	kasege	2015-12-23	52	plus	L	dead	L	dc+ev				74	10	7	0	0	0	0	0	0	0	0	0	0	0	0	0	1	0	0	3	2	0	0
after	53080	kasege	2015-12-25	52	un	L	live	L	dc+ev				3	0	0	0	0	0	0	0	0	0	0	0	0	0	0	0	0	0	0	0	0	0	0
after	53080	kasege	2015-12-25	52	un	L	dead	L	dc+ev				25	5	1	0	0	0	0	0	0	0	0	0	0	0	0	0	1	0	1	0	1	0	0
after	53080	kasege	2015-12-28	53	oly	L	live	L	dc+ev				3	0	0	0	0	0	0	0	0	0	0	0	0	0	0	0	0	0	0	0	0	0	0
after	53080	kasege	2015-12-28	53	oly	L	dead	L	dc+ev				46	2	2	0	0	0	0	0	0	0	0	0	0	0	0	0	4	0	0	0	0	0	0
after	53080	kasege	2015-12-30	53	plus	L	dead	L	dc+ev				180	8	15	0	2	0	0	0	0	0	0	0	0	0	0	0	0	0	0	3	0	0	rufipes
after	53080	kasege	2016-01-01	53	plus	L	dead	L	dc+ev				174	7	2	0	0	1	1	0	0	0	0	0	0	0	0	0	0	0	0	6	0	0	0
after	53080	kasege	2016-01-03	53	un	L	dead	L	dc+ev				93	13	15	0	0	0	0	0	0	0	0	0	0	0	0	0	1	0	1	3	1	0	0
after	53080	kasege	2016-01-07	1	plus	led	dead	led	dc+ev				153	7	11	0	0	0	0	0	0	0	0	0	0	0	0	0	1	0	0	4	1	0	0
after	53080	kasege	2016-01-09	1	plus	led	dead	led	dc+ev				132	3	9	0	0	1	1	0	0	0	0	0	0	0	0	0	1	0	0	11	0	0	0
after	53080	kasege	2016-01-11	2	plus	led	dead	led	dc+ev				151	11	8	0	0	0	0	0	0	0	0	0	0	0	0	0	1	0	0	3	1	0	0
after	53080	kasege	2016-01-13	2	plus	led	dead	led	dc+ev				144	4	11	0	0	0	1	0	0	0	0	0	0	0	0	0	1	0	1	0	0	0	0
after		majariwa	2016-02-15	7	plus	led	all	led	jc				4	0	0	0	0	0	0	0	0	0	0	0	0	0	6	0	7	0	0	20	0	0	0
after		lucas	2016-02-18	7	plus	led	all	led	jc				20	0	0	0	0	0	0	0	0	0	0	0	0	0	2	6	1	4	0	5	0	0	0
after	45177		2016-03-08	10		led	all	led					137	0	0	0	0	0	0	0	0	0	0	0	0	0	0	0	0	0	0	0	0	0	0
after	45179		2016-03-08	10		led	all	led	jc				7	0	0	0	0	0	0	0	0	0	0	0	0	0	0	0	1	0	0	2	0	0	0
after	45174		2016-03-10	10		led	all	led					88	0	0	0	0	0	0	0	0	0	0	0	0	0	0	0	2	4	0	14	0	0	0
after	5380		2016-03-14	11		led	dead	led					9	0	0	0	0	0	0	0	0	0	0	0	0	0	0	0	0	0	0	0	0	0	0
after	53080	kasege	2015-12-17	51	oly	led	live	led	dc+ev				4	1	0	0	0	0	0	0	0	0	0	0	0	0	0	0	0	0	0	0	0	0	0
after	53080	kasege	2015-12-17	51	oly	led	dead	led	dc+ev				24	4	0	0	0	1	0	0	0	0	0	0	0	0	0	0	4	0	1	11	1	0	0
after	53080	kasege	2015-12-19	51	plus	led	live	led	dc+ev				0	0	0	0	0	0	0	0	0	0	0	0	0	0	0	0	0	0	0	0	0	0	0
after	53080	kasege	2015-12-19	51	plus	led	dead	led	dc+ev				71	0	0	0	0	1	0	0	0	0	0	0	0	0	0	0	1	0	0	8	1	0	0
after	53080	kasege	2015-12-21	52	oly	led	live	led	dc+ev				7	0	0	0	0	0	0	0	0	0	0	0	0	0	0	0	0	0	0	0	0	0	0
after	53080	kasege	2015-12-21	52	oly	led	dead	led	dc+ev				28	3	1	0	0	0	0	0	0	0	0	0	0	0	0	0	0	0	0	1	0	0	0
after	53080	kasege	2015-12-26	52	plus	led	dead	led	dc+ev				70	1	9	0	0	0	0	0	0	0	0	0	0	0	0	0	1	0	0	3	0	0	0
after	53080	kasege	2015-12-26	52	plus	led	live	led	dc+ev				2	0	1	0	0	0	0	0	0	0	0	0	0	0	0	0	0	0	0	0	0	0	0
after	53080	kasege	2016-01-02	53	plus	led	dead	led	dc+ev				62	4	6	0	0	0	0	0	0	0	0	0	0	0	0	0	0	0	1	7	0	0	0
after		marcos	2016-02-18	7	plus	new t	dead	T	jc	18:30:00	21:30:00		7	0	0	0	0	0	0	0	0	0	0	0	0	0	0	0	1	18	0	0	0	0	0
after		marcos	2016-02-18	7	plus	new t	dead	T	jc	21:30:00	07:00:00		6	0	0	0	0	0	0	0	0	0	0	0	0	0	0	0	0	2	0	0	0	0	0
after	45176		2016-03-10	10		new t	all	T	jc	18:30:00	21:00:00		8	0	0	0	0	0	0	0	0	0	0	0	0	0	0	0	0	0	0	0	0	0	0
after	45176		2016-03-10	10		new t	all	T	jc	21:00:00	07:00:00		50	0	0	0	0	0	0	0	0	0	0	0	0	0	0	0	0	0	0	0	0	0	0
after	51275	marcos	2016-03-18	11	plus	new t	dead	T	jc	18:30:00	21:30:00	1	7	0	0	0	0	0	0	0	0	0	0	0	0	0	0	0	1	18	0	0	0	0	0
after	51275	marcos	2016-03-18	11		new t	dead	T	jc	21:30:00	07:00:00	2	6	0	0	0	0	0	0	0	0	0	0	0	0	0	0	0	0	2	0	0	0	0	0
after	5380	back of house	2016-03-24	12	plus	new t	live	T	dc				20	0	0	0	0	0	0	0	0	0	0	0	0	0	1	0	4	9	0	3	0	0	0
after	5380	kasege	2016-03-28	13	plus	new t	all	T	yk				4	0	0	0	0	0	0	0	0	0	0	0	0	0	0	0	2	5	0	1	0	0	0
after	5380	back of house	2016-03-30	13	plus	new t	all	T	dc				28	0	1	0	0	0	1	0	0	0	0	0	0	0	2	2	10	20	0	6	0	0	0
after	5380		2016-03-31	13	plus	new t	all	T	yk				7	0	0	0	0	0	0	0	0	0	0	0	0	0	1	0	3	4	0	1	0	3	0
after	5380	kasege	2016-04-06	14	plus	new t	all	T	yk				5	0	0	0	0	0	0	0	0	0	0	0	0	0	1	0	4	2	0	0	0	0	1
after	5380	back of house	2016-04-07	14	plus	new t	all	T	dc				16	0	0	0	0	0	1	0	0	0	0	0	0	0	0	0	6	23	0	0	0	0	0
after	53080	kasege	2016-01-17	2	plus	rest 2	live	R	yk				6	1	11	4	0	13	0	0	0	0	0	0	0	0	0	0	0	0	0	0	0	1	0
after	53080	kasege	2016-01-25	4	plus	rest 2	live	R	yk				0	1	0	4	0	3	0	0	0	0	0	0	0	0	0	0	0	0	0	0	0	0	0
after	53080	kasege	2016-01-05	1	plus	rest latrine	live	OR	dc				8	2	2	9	0	25	0	0	0	0	0	1	0	0	0	0	0	0	1	0	2	1	0
after	53080	kasege	2016-01-05	1	plus	rest latrine	live	OR	dc				3	2	2	2	0	14	0	0	0	0	0	0	0	0	0	0	0	0	0	1	0	0	0
after	53080	kasege	2016-01-06	1	plus	rest latrine	live	OR	dc				10	0	5	3	0	30	1	0	0	0	0	0	0	0	0	0	0	0	0	0	0	0	0
after	53080	kasege	2016-01-07	1	plus	rest latrine	live	OR	dc				46	0	30	4	0	137	0	0	0	0	0	0	0	0	0	0	0	0	0	3	0	1	0
after	53080	kasege	2016-01-08	1	plus	rest latrine	live	OR	dc				14	0	12	14	0	47	0	0	0	0	0	0	0	0	0	0	0	0	0	2	0	0	0
after	53080	kasege	2016-01-09	1	plus	rest latrine	live	OR	dc				0	0	6	0	4	13	0	0	0	0	1	0	0	0	0	0	0	0	1	5	0	1	0
after	53080	kasege	2016-01-10	1	plus	rest latrine	live	OR	dc				4	0	6	3	0	28	0	0	0	0	0	0	0	0	0	0	0	0	0	2	0	3	0
after	53080	kasege	2016-01-11	2	plus	rest latrine	live	OR	dc				9	0	3	3	0	26	0	0	0	0	0	0	0	0	0	0	0	0	0	3	1	0	0
after	53080	kasege	2016-01-12	2	plus	rest latrine	live	OR	dc				1	0	4	2	4	14	0	0	0	0	0	0	0	0	0	0	0	0	0	0	0	1	0
after	53080	kasege	2016-01-13	2	plus	rest latrine	live	OR	dc				17	0	7	6	1	41	0	0	0	0	0	0	0	0	0	0	0	0	0	4	0	0	0
after	53080	kasege	2016-01-16	2	plus	rest latrine	live	OR	dc				17	3	5	2	6	36	0	0	0	0	0	0	0	0	0	0	0	0	1	5	0	0	0
after	53080	kasege	2016-01-17	2	plus	rest latrine	live	OR	dc				9	3	6	5	0	12	0	0	0	0	0	0	0	0	0	0	0	0	1	3	0	0	0
after	53080	kasege	2016-01-19	3	plus	rest latrine	live	OR	dc				0	2	0	3	2	5	0	0	0	0	0	0	0	0	0	0	0	0	0	1	5	1	0
after	53080	kasege	2016-01-20	3	plus	rest latrine	live	OR	dc				0	0	7	0	0	5	0	0	0	0	0	0	0	0	0	0	0	0	0	5	0	0	0
after	53080	kasege	2016-01-24	3	plus	rest latrine	live	OR	dc				5	0	0	0	0	9	0	0	0	0	0	0	0	0	0	0	0	0	1	1	0	2	0
after	53080	kasege	2016-01-25	4	plus	rest latrine	live	OR	dc				2	4	1	6	0	13	0	0	0	0	0	0	0	0	0	0	0	0	1	3	2	1	0
after	53080	kasege	2016-01-27	4	plus	rest latrine	live	OR	dc				3	0	1	7	0	6	0	0	0	1	0	0	0	0	0	0	0	0	0	0	0	1	0
after	53080	kasege	2016-01-28	4	plus	rest latrine	live	OR	yk				21	2	12	2	3	34	0	0	0	0	0	0	0	0	0	0	0	0	0	0	0	0	0
after	53080	kasege	2016-01-30	4		rest latrine	live	OR	dc				2	2	1	0	8	21	0	0	0	0	1	0	0	0	0	0	0	0	0	0	2	0	0
after	53080	kasege	2016-02-01	5	plus	rest latrine	live	OR	dc				10	3	13	18	0	30	0	0	0	0	0	0	0	0	0	0	0	0	0	5	0	1	0
after	53080	kasege	2016-02-04	5	plus	rest latrine	live	OR	yk				2	0	4	2	0	13	0	0	0	0	0	0	0	0	0	0	0	0	0	2	3	1	0
after	53080	kasege	2016-02-08	6	plus	rest latrine	live	OR	yk				12	0	6	6	0	40	0	0	0	0	0	0	0	0	0	0	0	0	0	5	1	1	0
after	53080	kasege	2016-02-15	7	plus	rest latrine	live	OR	yk				9	0	2	8	1	19	0	0	0	0	0	0	0	0	0	0	0	0	0	2	3g	1	0
after		kasege	2016-02-18	7	plus	rest latrine	live	OR	yk				5	0	50	0	0	62	0	0	0	0	0	0	0	0	0	0	0	0	0	0	0	0	0
after	53080	kasege	2016-03-02	9	plus	rest latrine	live	OR	yk				2	0	2	1	9	32	0	0	0	0	0	0	0	0	0	0	0	0	0	0	0	0	0
after	53080	kasege	2016-03-03	9		rest latrine	all	OR	yk				0	0	0	12	1	11	0	0	0	0	0	0	0	0	0	0	0	0	0	0	0	0	0
after	5380	kasege	2016-03-18	11		rest latrine	all	OR	yk				5	0	50	0	0	62	0	0	0	0	0	0	0	0	0	0	0	0	0	0	0	0	0
after	5380	kasege	2016-03-24	12	plus	rest latrine	live	OR	yk				1	1	0	0	1	4	0	0	0	0	0	0	0	0	0	0	0	0	0	1	1	0	0
after	5380	kasege	2016-03-28	13	plus	rest latrine	all	OR	yk				0	1	1	5	0	6	0	0	0	0	0	0	0	0	0	0	0	0	0	2	1	0	0
after	5380	kasege	2016-03-30	13	plus	rest latrine	all	OR	yk				0	0	0	5	2	3	0	0	0	0	0	0	0	0	0	0	0	0	0	0	1g	0	0
after	5380		2016-03-31	13	plus	rest latrine	all	OR	yk				1	2	1	0	0	6	0	0	0	0	0	0	0	0	0	0	0	0	0	1	0	3	0
after	doto	dotto	2015-08-12	33		TB		T	vf				0	0	0	0	0	0	0	0	0	0	0	0	0	0	0	0	1	1	0	1	0	0	0
after	53080	kasege	2015-09-02	36		TB		T					2	0	0	0	0	0	0	0	0	0	0	0	0	0	0	0	0	0	0	3	0	0	0
after	doto	doto	2015-09-08	37		TB		T					0	0	0	0	0	0	0	0	0	0	0	0	0	0	0	0	0	12	0	5	0	0	0
after	53080	kasege	2016-01-04	1	plus	TG	live	T	yk				32	1	0	0	0	1	0	0	0	0	0	0	0	0	0	0	0	0	1	0	0	0	0
after	53080	kasege	2016-01-04	1	plus	TG	dead	T	yk				76	2	0	0	0	0	0	0	0	0	0	0	0	0	1	1	6	0	0	3	0	0	0
after	53080	kasege	2016-01-05	1	plus	TG	live	T	yk				16	1	1	0	0	1	0	0	0	0	0	0	0	0	0	0	1	0	0	1	0	0	0
after	53080	kasege	2016-01-05	1	plus	TG	dead	T	yk				37	1	0	0	0	1	0	0	0	0	0	0	0	0	1	0	1	0	1	3	0	0	0
after	53080	kasege	2016-01-06	1	plus	TG	live	T	yk				13	3	0	0	1	1	0	0	0	0	0	0	0	0	0	0	1	0	0	0	0	0	0
after	53080	kasege	2016-01-06	1	plus	TG	dead	T	yk				69	5	0	0	0	3	0	0	0	0	0	0	0	0	1	0	0	0	0	2	0	0	0
after	53080	kasege	2016-01-07	1	plus	TG	live	T	yk				20	2	1	0	1	0	0	0	0	0	0	0	0	0	0	0	0	0	0	0	0	0	0
after	53080	kasege	2016-01-07	1	plus	TG	dead	T	yk				99	2	1	0	1	3	0	0	0	0	0	0	0	0	1	0	0	0	0	2	0	0	0
after	53080	kasege	2016-01-08	1	plus	TG	live	T	yk				20	0	0	0	0	0	1	0	0	0	0	0	0	0	0	0	1	0	0	0	0	0	0
after	53080	kasege	2016-01-08	1	plus	TG	dead	T	yk				100	5	1	1	0	1	0	0	0	0	0	0	0	0	1	0	1	0	0	3	0	0	0
after	53080	kasege	2016-01-09	1	plus	TG	live	T	yk				36	0	0	0	0	0	0	0	0	0	0	0	0	0	0	0	0	0	0	9	0	0	0
after	53080	kasege	2016-01-09	1	plus	TG	dead	T	yk				116	2	0	2	0	0	0	0	0	0	0	0	0	0	1	0	4	0	0	6	4	0	0
after	53080	kasege	2016-01-10	1	plus	TG	live	T	yk				51	0	0	0	0	0	0	0	0	0	0	0	0	0	1	0	2	0	1	4	0	0	0
after	53080	kasege	2016-01-10	1	plus	TG	dead	T	yk				49	0	2	1	0	1	0	0	0	0	0	0	0	0	1	0	3	0	0	5	0	4	0
after	53080	kasege	2016-01-11	2	plus	TG	live	T	yk				57	1	0	0	0	0	0	0	0	0	0	0	0	0	1	0	4	0	0	1	0	0	0
after	53080	kasege	2016-01-11	2	plus	TG	dead	T	yk				14	0	0	0	0	0	0	0	0	0	0	0	0	0	0	0	0	0	0	0	0	0	0
after	53080	kasege	2016-01-12	2	plus	TG	live	T	yk				28	5	1	0	0	1	0	0	0	0	0	0	0	0	0	0	0	0	0	3	0	0	0
after	53080	kasege	2016-01-12	2	plus	TG	dead	T	yk				22	5	0	1	1	0	0	0	0	0	0	0	0	0	0	0	1	0	0	1	0	0	0
after	53080	kasege	2016-01-13	2	plus	TG	live	T	yk				45	0	0	0	0	0	0	0	0	0	0	0	0	0	0	0	0	0	0	1	0	0	0
after	53080	kasege	2016-01-13	2	plus	TG	dead	T	yk				19	0	0	0	0	0	0	0	0	0	0	0	0	0	0	0	1	0	0	2	0	0	0
after	53080	kasege	2016-01-17	2	plus	TG	dead	T	yk				36	1	0	0	0	0	0	0	0	0	0	0	0	0	2	0	5	0	0	10	0	0	0
after	53080	kasege	2016-01-17	2	plus	TG	live	T	yk				45	5	1	0	0	1	0	0	0	0	0	0	0	0	0	0	1	0	0	0	0	0	0
after	53080	kasege	2016-01-20	3	plus	TG	live	T	yk				30	2	0	0	0	0	0	0	0	0	0	0	0	0	2	0	1	0	0	5	0	0	0
after	53080	kasege	2016-01-20	3	plus	TG	dead	T	yk				17	2	0	0	0	0	0	0	0	0	0	0	0	0	0	0	2	0	0	6	0	0	0
after	53080	kasege	2016-01-25	4	plus	TG	dead	T	yk				15	0	0	0	0	0	0	0	0	0	0	0	0	0	0	0	3	0	0	3	0	0	2
after	53080	kasege	2016-01-25	4	plus	TG	live	T	yk				17	0	0	0	0	0	0	0	0	0	0	0	0	0	0	0	0	0	0	6	0	0	0
after	53080	kasege	2016-01-28	4	plus	TG	dead	T	yk				17	0	0	0	0	1	0	0	0	0	0	0	0	0	0	0	3	0	0	0	0	0	0
after	53080	kasege	2016-01-28	4	plus	TG	live	T	yk				30	0	1	0	0	0	0	0	0	0	0	0	0	0	0	0	3	0	0	3	0	0	0
after	lucas	lucas	2016-01-28	4	plus	TG	all	T	fl				38	0	0	0	0	0	0	0	0	0	0	0	0	5	3	1	9	0	0	381	0	0	0
after	53080	kasege	2016-02-01	5	plus	TG	live	T	yk				18	0	0	0	0	0	0	0	0	0	0	0	0	0	0	0	0	0	0	1	0	0	0
after	53080	kasege	2016-02-01	5	plus	TG	dead	T	yk				44	0	0	0	0	0	0	0	0	0	0	0	0	0	1	0	3	0	0	2	0	0	0
after	51275	marcos	2016-02-01	5		TG	all	T	fl				130	0	0	0	0	15	2	0	0	0	0	0	0	0	0	0	30	250	0	100	0	0	0
after	KY A shamba		2016-02-01	5		TG	all	T	wi				21	0	0	0	0	16	2	0	0	0	0	0	0	0	0	0	21	160	0	50	0	0	0
after	53080	kasege	2016-02-04	5	plus	TG	dead	T	yk				34	0	2	0	0	0	0	0	0	0	0	0	0	1	1	0	0	2	0	0	5	0	0
after	53080	kasege	2016-02-04	5	plus	TG	live	T	yk				41	1	0	0	0	0	0	0	0	0	0	0	0	0	0	0	3	2	0	2	0	0	0
before	53080	2 ROAD	2015-02-04	6		TG		T	DC				13	0	0	0	0	0	0	0	0	0	0	0	0	0	0	0	0	0	0	0	0	0	0
before	53080	kasege	2015-02-04	6		TG		T	JC				27	0	0	0	0	0	0	0	0	0	0	0	0	0	0	0	0	0	0	0	0	0	0
after	53080	kasege	2016-02-08	6	plus	TG	dead	T	dc				14	0	0	0	0	0	0	0	0	0	0	0	0	0	0	0	1	3	0	3	0	1	1
after	53080	kasege	2016-02-08	6	plus	TG	live	T	dc				6	0	0	1	0	1	0	0	0	0	0	0	0	0	0	0	1	0	0	1	0	1	0
after	53080	kasege	2016-02-11	6	plus	TG	live	T	yk				16	0	0	0	0	0	0	0	0	0	0	0	0	0	0	0	0	0	0	3	0	0	0
after	53080	kasege	2016-02-11	6	plus	TG	dead	T	yk				32	1	0	0	0	0	0	0	0	0	0	0	0	0	4	0	4	13	0	2	0	1	0
after	53080	kasege	2016-02-15	7	plus	TG	live	T	yk				35	1	3	0	0	0	0	0	0	0	0	0	0	0	0	0	0	0	0	0	0	0	0
after	53080	kasege	2016-02-15	7	plus	TG	dead	T	yk				21	0	1	0	0	0	0	0	0	0	0	0	0	0	3	0	1	9	0	3	0	0	0
after	5380	kasege	2016-02-15	7	plus	tg	live	T	jc	19:00:00	23:00:00	1	26	0	0	0	0	0	0	0	0	0	0	0	0	0	0	0	2	0	0	1	0	0	0
after	5380	kasege	2016-02-15	7	plus	tg	dead	T	jc	19:00:00	23:00:00	1	9	0	0	0	0	0	0	0	0	0	0	0	0	0	0	0	0	5	0	3	0	0	0
after	5380	kasege	2016-02-15	7	plus	tg	dead	T	jc	23:00:00	06:30:00	2	14	0	0	0	0	0	0	0	0	0	0	0	0	0	0	0	1	3	0	0	0	0	0
after	5380	kasege	2016-02-15	7	plus	tg	dead	T	jc	23:00:00	06:30:00	2	5	0	0	0	0	0	0	0	0	0	0	0	0	0	0	0	2	7	0	5	0	0	0
after		hatari	2016-03-01	9	plus	tg		T	jc	18:00:00	21:00:00	1	0	0	0	0	0	0	0	0	0	0	0	0	0	0	0	0	0	0	0	0	0	0	0
after		hatari	2016-03-01	9	plus	tg	live	T	jc	21:00:00	07:00:00	2	6	0	0	0	0	0	0	0	0	0	0	0	0	0	0	0	2	0	0	2	0	0	0
after		hatari	2016-03-01	9	plus	tg	dead	T	jc	21:00:00	07:00:00	2	6	0	0	0	0	0	0	0	0	0	0	0	0	0	0	0	0	7	0	1	0	0	0
after		kasege	2016-03-01	9	plus	tg	live	T	yk				11	0	0	0	0	0	0	0	0	0	0	0	0	0	0	0	0	0	0	0	0	0	0
after		kasege	2016-03-01	9	plus	tg	dead	T					28	0	0	0	0	0	0	0	0	0	0	0	0	0	1	0	4	2	0	2	0	0	0
after	5381	kasege	2016-03-03	9		tg	all	T	jc			2	8	0	0	0	0	0	0	0	0	0	0	0	0	0	0	0	10	8	0	2	0	0	0
after	5381	kasege	2016-03-03	9		tg	all	T	jc			1	5	0	0	0	0	0	0	0	0	0	0	0	0	0	0	0	0	0	0	0	0	0	0
after	5381	kasege	2016-03-03	9		tg	dead	T	yk				13	0	0	0	0	0	0	0	0	0	0	0	0	0	0	0	6	12	0	2	0	0	0
after	5381	kasege	2016-03-03	9		tg	live	T	yk				11	0	0	0	0	0	0	0	0	0	0	0	0	0	0	0	1	0	0	1	0	0	0
after		majariwa	2016-03-03	9		tg	all	T	vk				8	0	0	0	0	0	0	0	0	0	0	0	0	0	0	0	2	5	0	2	0	0	0
after	45174		2016-03-08	10		tg	dead	T	jc				36	0	0	0	0	0	1	0	0	0	0	0	0	0	0	0	1	0	0	4	0	0	0
after	45174		2016-03-08	10		tg	live	T	jc				95	0	0	0	0	0	0	0	0	0	0	0	0	0	0	0	0	32	0	4	0	0	0
after	45174		2016-03-10	10		tg	live	T	vk	18:30:00	21:00:00		5	0	0	0	0	2	0	0	0	0	0	0	0	0	0	0	0	7	0	6	0	0	0
after	45174		2016-03-10	10		tg	live	T	vk	21:00:00	07:00:00		26	0	0	0	0	0	0	0	0	0	0	0	0	0	0	0	0	0	0	0	0	0	0
after	53050		2016-03-14	11		tg	all	T	vk	18:30:00	21:00:00		0	0	0	0	0	0	0	0	0	0	0	0	0	0	0	0	0	0	0	0	0	0	0
after	53050		2016-03-14	11		tg	dead	T	vk	21:00:00	07:00:00		1	0	0	0	0	0	0	0	0	0	0	0	0	0	0	0	3	6	0	1	0	0	0
after	53050		2016-03-14	11		tg	live	T	vk	21:00:00	07:00:00		12	0	0	0	0	0	0	0	0	0	0	0	0	0	0	0	1	2	0	0	0	0	0
after	5381	kasege	2016-03-18	11		tg	dead	T	yk				24	0	0	0	0	0	0	0	0	0	0	0	0	0	0	0	2	7	0	1	0	0	0
after	5380	kasege	2016-03-21	12	plus	tg	live	T	dc				4	0	0	0	0	0	0	0	0	0	0	0	0	0	0	0	0	4	0	0	0	0	0
after	5380	kasege	2016-03-24	12	plus	tg	all	T	yk				5	0	0	0	0	0	0	0	0	0	0	0	0	0	1	0	0	1	0	6	0	0	1
after	5380	back of house	2016-03-28	13	plus	tg	all	T	dc				19	0	0	0	0	0	0	0	0	0	0	0	0	0	0	0	2	37	0	4	0	0	1
after	5380		2016-03-30	13	plus	tg	all	T	yk				9	0	0	0	0	1	0	0	0	0	0	0	0	0	8	0	1	8	2	5	0	0	1
after	5380		2016-03-31	13	plus	tg	all	T	dc				19	0	0	0	0	0	1	0	0	0	0	0	0	0	0	0	2	22	1	4	0	0	1
after	5380	back of house	2016-04-06	14	plus	tg	all	T	dc				26	0	0	0	0	0	0	0	0	0	0	0	0	0	0	0	6	20	0	7	0	0	0
after	5380	kasege	2016-04-07	14	plus	tg	all	T	yk				9	0	0	0	0	0	0	0	0	0	0	0	0	0	0	0	4	3	0	0	0	1	0
after	doto	dotto	2015-08-12	33		TG		T	gd				0	0	0	0	0	0	0	0	0	0	0	0	0	0	1	0	0	2	0	5	0	0	0
after	53080	kasege	2015-08-18	34		TG		T	dc				0	0	0	0	0	0	0	0	0	0	0	0	0	0	0	0	11	2	0	14	0	0	0
after		zakayo ky a	2015-08-18	34		TG		T	ws				0	0	0	0	0	0	0	0	0	0	0	0	0	0	0	0	0	1	0	2	0	1	0
after	51275	marcos	2015-08-25	35		TG		T	yk				1	0	0	0	0	0	1	0	0	0	0	0	0	0	0	0	3	3	0	1	0	0	0
after	53080	kasege	2015-08-27	35		TG		T	dc				1	0	0	0	0	0	0	0	0	0	0	0	0	0	0	0	4	3	0	2	0	0	0
after	51275	marcos	2015-08-27	35		TG		T	yk				0	0	0	0	0	0	0	0	0	0	0	0	0	0	0	0	1	0	0	3	0	0	0
after	53080	kasege	2015-09-02	36		TG		T	dc				2	0	0	0	0	0	0	0	0	0	0	0	0	0	0	0	1	1	0	3	0	0	0
after	51275	marcos	2015-09-02	36		TG		T	yk				1	0	0	0	0	0	0	0	0	0	0	0	0	0	0	0	0	5	0	2	0	0	0
after	53080	kasege	2015-09-08	37		TG		T	dc				0	0	0	0	0	0	1	0	0	0	0	0	0	0	0	0	0	1	0	1	0	0	0
after	51275	marcos	2015-09-08	37		TG		T	yk				0	0	0	0	0	0	0	0	0	0	0	0	0	0	0	0	0	1	0	2	0	0	0
after	53080	kasege	2015-09-11	37		TG		T	dc				0	0	0	0	0	0	0	0	0	0	0	0	0	0	0	0	1	0	0	2	0	0	0
after	51275	marcos	2015-09-11	37		TG		T	yk				1	0	0	0	0	0	0	0	0	0	0	0	0	0	0	0	3	3	0	2	0	0	0
after	53080	kasege	2015-09-15	38		TG		T	dc				2	0	0	0	0	0	0	0	0	0	0	0	0	0	0	0	1	1	0	8	0	0	0
after	51275	marcos	2015-09-15	38		TG		T	yk				1	0	0	0	0	0	0	0	0	0	0	0	0	0	0	0	3	4	0	0	0	0	0
after	53080	kasege	2015-09-17	38		TG		T	dc				5	0	0	0	0	0	0	0	0	0	0	0	0	0	0	0	2	0	0	5	0	0	0
after	51275	marcos	2015-09-17	38		TG		T	yk				0	0	0	0	0	0	0	0	0	0	0	0	0	0	0	0	2	2	0	4	0	0	1 large cx
after	53080	kasege	2015-09-21	39		TG		T	dc				3	0	0	0	0	0	0	0	0	0	0	0	0	0	0	0	1	0	0	4	0	0	0
after	51275	marcos	2015-09-21	39		TG		T	yk				0	0	0	0	0	0	0	0	0	0	0	0	0	0	0	0	2	0	0	1	0	1	0
after	53080	kasege	2015-09-29	40		TG		T					2	0	0	0	0	0	0	0	0	0	0	0	0	0	0	0	0	2	0	22	0	0	0
after	51275	marcos	2015-09-29	40		TG		T					1	0	0	0	0	0	0	0	0	0	0	0	0	0	0	0	0	0	0	7	0	0	0
after	doto	doto	2015-10-07	41		TG		T					0	0	0	0	0	0	0	0	0	0	0	0	0	0	0	0	1	6	0	5	0	0	0
after	53080	kasege	2015-10-07	41		TG		T	dc				3	0	0	0	0	0	0	0	0	0	0	0	0	0	0	0	2	0	0	5	0	0	0
after		KY a	2015-10-07	41		TG		T	wise				1	0	0	0	0	0	0	0	0	0	0	0	0	0	0	0	0	1	0	3	0	0	0
after	51275	marcos	2015-10-07	41		TG		T	yk				1	0	0	0	0	0	0	0	0	0	0	0	0	0	0	0	0	2	0	2	0	0	0
after	53080	kasege	2015-10-12	42		TG		T	dc				4	0	0	0	0	0	0	0	0	0	0	0	0	0	1	0	0	0	0	2	0	0	0
after	51275	marcos	2015-10-12	42		TG		T	yk				1	0	0	0	0	0	0	0	0	0	0	0	0	0	0	0	0	4	0	9	0	0	0
after	53080	kasege	2015-10-19	43		TG		T	dc				14	0	0	0	0	0	0	0	0	0	0	0	0	0	0	0	0	0	0	6	0	1	0
after	51275	marcos	2015-10-19	43		TG		T	yk				4	0	0	0	0	0	0	0	0	0	0	0	0	0	2	0	0	10	0	0	0	0	0
after		dotto	2015-10-21	43		TG		T	boni				0	0	0	0	0	0	0	0	0	0	0	0	0	0	0	0	0	26	0	0	0	0	1 aedes
after	53080	kasege	2015-10-21	43		TG		T	wise				5	0	0	0	0	0	2	0	0	0	0	0	0	0	0	0	0	0	0	5	0	0	0
after	51275	marcos	2015-10-21	43		TG		T	yk				8	0	0	0	0	0	0	0	0	0	0	0	0	0	0	0	0	15	1	1	0	0	0
after	53080	kasege	2015-10-22	43		TG		T	dc				13																2	2		9	0	2	0
after	53080	kasege	2015-10-26	44		TG		T	yk				8	0	0	0	0	0	1	0	0	0	0	0	0	0	0	0	1	14	0	3	0	0	2
after	51275	marcos	2015-10-26	44		TG		T	wi				9	0	0	0	0	0	0	0	0	0	0	0	0	0	2	1	0	54	0	2	0	0	3
after	53080	kasege	2015-11-02	45		TG		T	yk				5	0	0	0	0	1	0	0	0	0	0	0	0	0	0	0	1	9	0	12	0	2	0
after	53080	kasege	2015-11-06	45	plus	TG		T	yk				3	0	0	0	0	0	0	0	0	0	0	0	0	0	2	0	0	6	0	2	0	0	0
after	53080	kasege	2015-11-09	46	plus	TG		T	yk				3	0	0	0	0	1	0	0	0	0	0	0	0	0	0	0	0	4	0	4	0	1	0
after	53080	kasege	2015-11-12	46	plus	TG		T	yk				4	0	0	0	0	0	0	0	0	0	0	0	0	0	0	0	0	2	0	2	0	0	0
after	53080	kasege	2015-11-17	47	plus	TG		T	yk				11	0	0	0	0	0	0	0	0	0	0	0	0	0	1	0	0	24	0	4	0	2	0
after	53080	kasege	2015-11-25	48	plus	TG		T	yk				12	0	0	0	0	0	0	0	0	0	0	0	0	0	0	0	2	13	2	17	0	0	0
after	53080	kasege	2015-12-01	49	plus	TG	live	T	yk				9	0	0	0	0	0	0	0	0	0	0	0	0	0	1	0	3	0	2	4	0	4	0
after	53080	kasege	2015-12-03	49	plus	TG	live	T	yk				28	0	0	0	0	1	0	0	1	0	0	0	0	0	1	0	1	0	0	2	0	0	0
after	53080	kasege	2015-12-03	49	plus	TG	dead	T	yk				33	0	0	0	0	0	0	0	0	0	0	0	0	0	3	0	2	0	1	8	0	1	0
after	53080	kasege	2015-12-04	49	un	TG	live	T	yk				34	0	0	0	0	0	0	0	0	0	0	0	0	0	1	0	0	1	0	3	0	0	0
after	53080	kasege	2015-12-04	49	un	TG	dead	T	yk				8	0	0	0	0	1	0	0	0	0	0	0	0	0	2	0	0	4	0	1	0	0	0
after	53080	kasege	2015-12-05	49	un	TG	dead	T	yk				11	0	0	0	0	0	0	0	0	0	0	0	0	0	2	0	1	1	0	1	0	1	0
after	53080	kasege	2015-12-05	49	un	TG	live	T	yk				27	0	1	0	2	0	0	0	0	0	0	0	0	0	0	0	4	0	0	1	0	0	0
after	53080	kasege	2015-12-06	49	plus	TG	dead	T	yk				23	0	0	0	1	0	0	0	0	0	0	0	0	0	0	0	0	0	0	1	0	0	0
after	53080	kasege	2015-12-06	49	plus	TG	live	T	yk				51	0	2	0	2	2	0	0	0	0	0	0	0	0	1	0	2	0	0	4	0	0	0
after	53080	kasege	2015-12-07	50	plus	TG	live	T	yk				34	0	1	0	5	0	0	0	0	0	0	0	0	0	0	0	0	0	0	1	0	0	0
after	53080	kasege	2015-12-07	50	plus	TG	dead	T	yk				23	0	0	1	0	0	0	0	0	0	0	0	0	0	0	0	0	0	0	1	0	0	0
after	53080	kasege	2015-12-08	50	un	TG	dead	T	yk				6	0	0	0	0	1	0	0	0	0	0	0	0	0	0	0	1	0	0	1	0	0	0
after	53080	kasege	2015-12-08	50	un	TG	live	T	yk				18	0	0	0	1	0	0	0	0	0	0	0	0	0	0	0	1	0	0	5	0	0	0
after	53080	kasege	2015-12-09	50	un	TG	dead	T	yk				23	0	0	0	0	0	0	0	0	0	0	0	0	0	0	0	0	0	0	2	0	0	0
after	53080	kasege	2015-12-09	50	un	TG	live	T	yk				66	0	0	0	0	0	0	0	0	0	0	0	0	0	0	0	2	0	0	0	0	1	0
after	53080	kasege	2015-12-10	50	plus	TG	dead	T	yk				9	0	0	0	0	0	0	0	0	0	0	0	0	0	1	0	4	0	0	15	0	2	0
after	53080	kasege	2015-12-10	50	plus	TG	live	T	yk				21	0	0	1	0	0	0	0	0	0	0	0	0	0	1	0	1	0	1	8	0	0	0
after	53080	kasege	2015-12-11	50	plus	TG	dead	T	yk				28	1	0	0	0	1	0	0	0	0	0	0	0	0	0	0	4	0	0	4	0	0	0
after	53080	kasege	2015-12-11	50	plus	TG	live	T	yk				39	0	0	1	0	0	0	0	0	0	0	0	0	0	0	0	4	0	1	2	0	0	0
after	53080	kasege	2015-12-12	50	un	TG	dead	T	yk				79	0	1	0	0	1	0	0	0	0	0	0	0	0	1	0	11	0	1	22	0	1	0
after	53080	kasege	2015-12-12	50	un	TG	live	T	yk				135	0	1	0	0	0	0	0	0	0	0	0	0	0	0	0	8	0	0	17	0	0	0
after	53080	kasege	2015-12-13	50	un	TG	dead	T	yk				26	1	1	0	0	1	0	0	0	0	0	0	0	0	1	0	3	0	0	1	0	0	0
after	53080	kasege	2015-12-13	50	un	TG	live	T	yk				50	1	1	0	0	0	2	0	0	0	0	0	0	0	0	0	3	0	0	3	0	1	0
after	53080	kasege	2015-12-14	51	plus	TG	live	T	yk				78	2	0	1	0	0	0	0	0	0	0	0	0	0	0	0	7	0	0	3	0	2	0
after	53080	kasege	2015-12-14	51	plus	TG	dead	T	yk				16	1	1	0	0	0	0	0	0	0	0	0	0	0	0	0	9	0	0	3	0	1	0
after	53080	kasege	2015-12-15	51	plus	TG	live	T	yk				60	0	0	0	0	1	0	0	0	0	0	0	0	0	0	0	0	0	1	3	0	0	0
after	53080	kasege	2015-12-15	51	plus	TG	dead	T	yk				29	1	0	0	0	1	0	0	0	0	0	0	0	0	0	0	4	0	0	4	0	0	0
after	53080	kasege	2015-12-16	51	oly	TG	dead	T	yk				22	0	1	0	0	0	0	0	0	0	0	0	0	0	0	0	3	0	1	0	0	0	0
after	53080	kasege	2015-12-16	51	oly	TG	live	T	yk				90	0	2	0	0	0	0	0	0	0	0	0	0	0	0	0	0	0	1	2	0	0	0
after	53080	kasege	2015-12-17	51	oly	TG	live	T	yk				22	0	0	0	0	0	0	0	0	0	0	0	0	0	0	0	0	0	1	10	0	3	0
after	53080	kasege	2015-12-17	51	oly	TG	dead	T	yk				12	0	0	0	1	0	0	0	0	0	0	0	0	0	1	0	3	0	0	7	0	1	0
after	53080	kasege	2015-12-18	51	plus	TG	live	T	yk				56	4	0	0	0	0	0	0	0	0	0	0	0	0	0	0	2	0	0	0	0	0	0
after	53080	kasege	2015-12-18	51	plus	TG	dead	T	yk				30	0	1	0	0	0	0	0	0	0	1	0	0	0	0	0	4	0	0	1	0	0	0
after	53080	kasege	2015-12-19	51	plus	TG	dead	T	yk				17	0	0	0	0	0	0	0	0	0	0	0	0	0	0	0	1	0	1	3	0	0	0
after	53080	kasege	2015-12-19	51	plus	TG	live	T	yk				45	0	0	0	0	0	0	0	0	0	0	0	0	0	0	0	3	0	1	34	1	0	0
after	53080	kasege	2015-12-20	51	oly	TG	dead	T	yk				3	0	0	0	0	1	0	0	0	0	0	0	0	0	1	0	3	0	1	3	0	1	0
after	53080	kasege	2015-12-20	51	oly	TG	live	T	yk				19	0	0	0	0	0	0	0	0	0	0	0	0	0	0	0	0	0	0	3	0	0	0
after	53080	kasege	2015-12-21	52	oly	TG	dead	T	yk				15	0	1	0	0	0	0	0	0	0	0	0	0	0	1	0	1	0	1	3	0	1	0
after	53080	kasege	2015-12-21	52	oly	TG	live	T	yk				17	0	1	0	0	0	0	0	0	0	0	0	0	0	0	0	0	0	0	3	0	0	0
after	53080	kasege	2015-12-22	52	plus	TG	dead	T	yk				8	1	0	0	0	4	0	0	0	0	0	0	0	0	1	0	3	0	1	5	0	1	0
after	53080	kasege	2015-12-22	52	plus	TG	live	T	yk				17	0	0	0	0	0	0	0	0	0	0	0	0	0	0	0	5	0	0	1	0	0	0
after	53080	kasege	2015-12-23	52	plus	TG	live	T	yk				39	0	0	0	0	0	0	0	0	0	0	0	0	0	0	0	1	0	0	8	0	0	0
after	53080	kasege	2015-12-23	52	plus	TG	dead	T	yk				35	0	0	0	0	1	0	0	0	0	0	0	0	0	0	0	1	0	1	9	0	0	0
after	53080	kasege	2015-12-24	52	plus	TG	dead	T	yk				36	1	0	0	0	1	0	0	0	0	0	0	0	0	1	0	1	0	1	6	0	2	0
after	53080	kasege	2015-12-24	52	plus	TG	live	T	yk				35	2	1	0	0	0	0	0	0	0	0	0	0	0	2	0	1	0	0	4	0	0	0
after	53080	kasege	2015-12-25	52	un	TG	dead	T	yk				52	2	1	0	0	0	0	0	0	0	0	0	0	0	0	0	5	0	1	2	0	0	0
after	53080	kasege	2015-12-25	52	un	TG	live	T	yk				26	1	0	0	0	0	1	0	0	0	0	0	0	0	0	0	0	0	0	2	0	0	0
after	53080	kasege	2015-12-26	52	plus	TG	dead	T	yk				26	0	0	0	0	1	0	0	0	0	0	0	0	0	0	0	1	0	1	4	0	1	0
after	53080	kasege	2015-12-26	52	plus	TG	live	T	yk				40	1	1	1	1	1	0	0	0	0	0	0	0	0	0	0	1	0	0	1	0	0	0
after	53080	kasege	2015-12-27	52	plus	TG	dead	T	yk				43	1	0	0	0	1	0	0	0	0	0	0	0	0	0	0	1	0	0	5	0	1	0
after	53080	kasege	2015-12-27	52	plus	TG	live	T	yk				78	1	1	0	0	0	0	0	0	0	0	0	0	0	1	0	4	0	0	6	0	0	0
after	53080	kasege	2015-12-28	53	oly	TG	dead	T	yk				14	0	0	0	0	0	0	0	0	0	0	0	0	0	0	0	0	0	0	0	0	0	0
after	53080	kasege	2015-12-28	53	oly	TG	live	T	yk				45	1	0	0	0	0	1	0	0	0	0	0	0	0	1	0	3	0	0	3	0	0	0
after	53080	kasege	2015-12-29	53	plus	TG	dead	T	yk				15	1	0	0	0	1	0	0	0	0	0	0	0	0	0	0	1	0	0	1	0	1	battery replaced during the night
after	53080	kasege	2015-12-29	53	plus	TG	live	T	yk				48	2	0	0	0	2	1	0	0	0	0	0	0	0	0	0	2	0	0	3	0	0	0
after	53080	kasege	2015-12-30	53	plus	TG	dead	T	yk				18	0	0	0	0	1	0	0	0	0	0	0	0	0	0	0	0	0	0	0	0	0	0
after	53080	kasege	2015-12-30	53	plus	TG	live	T	yk				43	1	0	0	0	0	0	0	0	0	0	0	0	0	0	0	0	0	0	5	0	2	0
after	53080	kasege	2015-12-31	53	plus	TG	dead	T	yk				35	4	1	0	0	0	0	0	0	0	0	0	0	0	0	0	2	0	0	1	0	1	0
after	53080	kasege	2015-12-31	53	plus	TG	live	T	yk				52	3	0	0	0	0	0	0	0	0	0	0	0	0	0	0	0	0	0	0	0	0	0
after	53080	kasege	2016-01-01	53	plus	TG	dead	T	yk				28	0	0	0	0	1	0	0	0	0	0	0	0	0	0	0	3	0	0	1	0	0	0
after	53080	kasege	2016-01-01	53	plus	TG	live	T	yk				42	1	3	0	0	0	0	0	0	0	0	0	0	0	0	0	2	0	0	1	0	0	0
after	53080	kasege	2016-01-02	53	plus	TG	dead	T	yk				78	1	0	0	1	0	0	0	0	0	0	0	0	0	0	0	8	0	0	7	0	0	0
after	53080	kasege	2016-01-02	53	plus	TG	live	T	yk				41	1	0	1	1	0	0	0	0	0	0	0	0	0	0	0	0	0	0	2	0	0	0
after	53080	kasege	2016-01-03	53	un	TG	live	T	yk				99	0	4	0	1	1	0	0	0	0	0	0	0	0	0	0	1	0	0	5	2	0	0
after	53080	kasege	2016-01-03	53	un	TG	dead	T	yk				54	1	0	0	0	1	0	0	0	0	0	1	0	0	1	0	3	0	0	5	1	0	0
after	53080	kasege	2016-01-04	1	plus	WM	live	W					2	4	2	0	1	3	0	0	0	0	0	0	0	0	0	0	0	0	0	0	0	0	0
after	53080	kasege	2016-01-05	1	plus	WM	live	W					4	1	0	0	1	4	0	0	0	0	0	0	0	0	0	0	0	0	0	0	0	0	0
after	53080	kasege	2016-01-06	1	plus	WM	live	W					1	0	1	0	0	2	0	0	0	0	0	0	0	0	0	0	0	0	0	1	0	0	0
after	53080	kasege	2016-01-07	1	plus	WM	live	W					3	1	1	0	0	0	0	0	0	0	0	0	0	0	0	0	0	0	0	0	0	0	0
after	53080	kasege	2016-01-08	1	plus	WM	live	W					2	0	2	0	0	2	0	0	0	0	0	0	0	0	0	0	0	0	0	0	0	0	0
after	53080	kasege	2016-01-09	1	plus	WM	live	W					2	0	2	0	0	2	0	0	0	0	0	0	0	0	1	0	0	0	0	0	0	1	0
after	53080	kasege	2016-01-10	1	plus	WM	live	W					0	1	0	0	0	1	0	0	0	0	0	0	0	0	0	0	0	0	0	0	0	0	0
after	53080	kasege	2016-01-11	2	plus	WM	live	W					2	0	0	0	0	3	0	0	0	0	0	0	0	0	0	0	1	0	0	0	0	0	0
after	53080	kasege	2016-01-12	2	plus	WM	live	W					3	0	0	0	0	2	0	0	0	0	0	0	0	0	0	0	0	0	0	0	0	0	0
after	53080	kasege	2016-01-13	2	plus	WM	live	W					1	0	0	0	0	1	0	0	0	0	0	0	0	0	0	0	0	0	0	0	0	0	0
after	53080	kasege	2016-01-17	2	plus	WM	live	W					0	1	0	0	0	0	0	0	0	0	0	0	0	0	0	0	0	0	0	0	0	0	0
after	53080	kasege	2016-01-20	3	plus	WM	live	W	DC				5	0	0	0	0	0	0	0	0	0	0	0	0	0	0	0	0	0	0	0	0	0	0
after	53080	kasege	2016-01-25	4	plus	WM	live	W	DC				0	0	0	0	0	0	0	0	0	0	0	0	0	0	0	0	0	0	0	0	0	0	0
after	53080	kasege	2016-01-28	4	plus	WM	live	W	dc				0	0	0	0	0	0	0	0	0	0	0	0	0	0	0	0	0	0	0	0	0	0	0
after	53080	kasege	2016-02-08	6	plus	WM	live	W	ili				1	0	0	0	0	0	0	0	0	0	0	0	0	0	0	0	0	0	0	0	0	0	0
after	53080	kasege	2016-02-15	7	plus	WM	live	W	dc				1	0	1	0	0	1	0	0	0	0	0	0	0	0	0	0	0	0	0	1	0	0	0
after	Kya	Kya	2015-09-17	38	plus	WM	live	W	an				0	0	0	0	0	1	0	0	0	0	1	0	0	0	0	0	0	0	0	2	0	0	0
after		3	2015-10-08	41	plus	WM	live	W					0	0	0	0	1	0	0	0	0	0	0	0	0	0	0	0	0	0	0	1	0	0	0
after		4	2015-10-08	41	plus	WM	live	W					0	0	0	0	0	0	0	0	0	0	0	0	0	0	0	0	0	0	0	0	0	0	0
after	53080	kasege	2015-10-08	41	plus	WM	live	W					1	0	0	0	0	1	0	0	0	0	0	0	0	0	0	0	0	1	0	1	0	0	0
after			2015-10-08	41	plus	WM	live	W					0	0	0	0	0	0	0	0	0	0	0	0	0	0	0	0	0	0	0	0	0	0	0
after		3	2015-10-10	41	plus	WM	live	W					0	0	0	0	0	0	0	0	0	0	0	0	0	0	0	0	0	0	0	2	0	0	0
after		4	2015-10-10	41	plus	WM	live	W					0	0	0	0	0	1	0	0	0	0	0	0	0	0	0	0	0	0	0	0	0	1	0
after		Ky a 1	2015-10-10	41	plus	WM	live	W					0	0	0	0	0	0	0	0	0	0	0	0	0	0	0	0	0	0	0	0	0	0	0
after			2015-10-10	41	plus	WM	live	W					0	0	0	0	0	0	0	0	0	0	0	0	0	0	0	0	0	0	0	3	0	0	0
after		3	2015-10-11	41	plus	WM	live	W					0	0	0	0	0	0	0	0	0	0	0	0	0	0	0	0	0	0	0	0	0	0	0
after		4	2015-10-11	41	plus	WM	live	W					0	0	0	0	0	0	0	0	0	0	0	0	0	0	0	0	0	0	0	0	0	0	0
after		Ky a 1	2015-10-11	41	plus	WM	live	W					0	0	0	0	0	0	0	0	0	0	0	0	0	0	0	0	0	0	0	3	0	0	0
after			2015-10-11	41	plus	WM	live	W					0	0	0	0	0	0	0	0	0	0	0	0	0	0	0	0	0	0	0	0	0	1	0
after		3	2015-10-13	42	plus	WM	live	W					0	0	0	0	0	0	0	0	0	0	0	0	0	0	0	0	0	0	0	0	0	0	0
after		4	2015-10-13	42	plus	WM	live	W					0	0	0	0	0	0	0	0	0	0	0	0	0	0	0	0	0	0	0	0	0	1	0
after		Ky a 1	2015-10-13	42	plus	WM	live	W					0	0	0	0	0	0	0	0	0	0	0	0	0	0	0	0	0	0	0	3	0	1	0
after			2015-10-13	42	plus	WM	live	W					1	0	0	0	0	1	0	0	0	0	0	0	0	0	0	0	0	5	0	0	0	1	0
after		2	2015-10-22	43	plus	WM	live	W					0	0	0	0	0	0	0	0	0	0	0	0	0	0	0	0	0	0	0	0	0	0	0
after		3	2015-10-22	43	plus	WM	live	W					0	0	0	0	0	0	0	0	0	0	0	0	0	0	0	0	0	0	0	0	0	1	0
after		4	2015-10-22	43	plus	WM	live	W					0	0	0	0	0	1	0	0	0	0	0	0	0	0	1	0	0	0	0	6	0	0	0
after			2015-10-22	43	plus	WM	live	W					0	0	0	0	0	0	0	0	0	0	0	0	0	0	0	0	0	0	0	3	0	0	0
after	Ky a 1 a		2015-11-03	45	plus	WM	live	W					2	0	0	0	1	1	0	0	0	0	0	0	0	0	0	0	0	0	0	2	0	1	0
after	Ky a 1 b		2015-11-03	45	plus	WM	live	W					0	0	0	0	0	1	1	0	0	0	0	0	0	0	0	0	0	0	0	1	0	1	0
after	53080	kasege	2015-11-09	46	plus	WM	live	W					1	0	0	0	0	0	0	0	0	0	0	0	0	0	0	0	0	0	0	0	0	0	0
after	53080	kasege	2015-11-11	46	plus	WM	live	W					2	0	0	0	0	0	0	0	0	0	0	0	0	0	0	0	0	1	0	0	0	0	0
after	53080	kasege	2015-11-13	46	plus	WM	live	W					1	0	0	0	0	0	0	0	0	0	0	0	0	0	0	0	0	1	0	0	0	0	0
after	53080	kasege	2015-11-25	48	plus	WM	live	W					13	0	0	0	0	0	0	0	0	0	0	0	0	0	0	0	0	0	0	0	0	0	0
after	53080	kasege	2015-12-04	49	un	WM	live	W					0	0	0	0	1	0	0	0	0	0	0	0	0	0	0	0	0	0	0	1	0	0	0
after	53080	kasege	2015-12-05	49	un	WM	live	W					5	0	0	0	1	0	0	0	0	0	0	0	0	0	1	0	1	0	0	0	0	0	0
after	53080	kasege	2015-12-06	49	plus	WM	live	W					23	3	0	2	0	1	0	0	0	0	0	0	0	0	0	0	0	0	0	1	0	2	0
after	53080	kasege	2015-12-07	50	plus	WM	live	W					2	0	0	0	0	0	0	0	0	0	0	0	0	0	0	0	0	0	0	1	0	0	0
after	53080	kasege	2015-12-08	50	un	WM	live	W					1	0	1	0	0	0	0	0	0	0	0	0	0	0	0	0	0	0	0	0	0	0	0
after	53080	kasege	2015-12-09	50	un	WM	live	W					6	0	3	1	0	0	0	0	0	0	0	0	0	0	0	0	0	0	0	0	0	0	0
after	53080	kasege	2015-12-10	50	plus	WM	live	W					0	0	0	0	0	0	0	0	0	0	0	0	0	0	0	0	0	0	0	0	0	0	0
after	53080	kasege	2015-12-11	50	plus	WM	live	W					7	0	0	0	0	0	0	0	0	0	0	0	0	0	0	0	0	0	0	1	0	0	0
after	53080	kasege	2015-12-12	50	un	WM	live	W					0	0	2	0	0	0	0	0	0	0	0	0	0	0	0	0	0	0	0	0	0	0	0
after	53080	kasege	2015-12-13	50	un	WM	live	W					6	0	2	2	0	0	0	0	0	0	0	0	0	0	0	0	0	0	0	0	0	0	0
after	53080	kasege	2015-12-14	51	plus	WM	live	W					0	0	1	0	0	1	0	0	0	0	0	0	0	0	0	0	0	0	0	1	0	0	0
after	53080	kasege	2015-12-15	51	plus	WM	live	W					7	0	0	0	0	0	0	0	0	0	0	0	0	0	0	0	1	0	0	1	0	0	0
after	53080	kasege	2015-12-17	51	oly	WM	live	W					0	1	0	0	0	0	0	0	0	0	0	0	0	0	0	0	1	0	0	1	0	0	0
after	53080	kasege	2015-12-18	51	plus	WM	live	W					2	0	0	0	0	1	0	0	0	0	0	0	0	0	0	0	0	0	0	0	0	0	0
after	53080	kasege	2015-12-19	51	plus	WM	live	W					3	0	1	0	0	1	0	0	0	0	0	0	0	0	0	0	0	0	0	1	0	0	0
after	53080	kasege	2015-12-20	51	oly	WM	live	W					1	1	1	0	0	0	0	0	0	0	0	0	0	0	0	0	0	0	0	0	0	0	0
after	53080	kasege	2015-12-21	52	oly	WM	live	W					5	0	2	0	0	1	0	0	0	0	0	0	0	0	0	0	0	0	0	0	0	0	0
after	53080	kasege	2015-12-22	52	plus	WM	live	W					25	0	4	0	0	0	0	0	0	0	0	0	0	0	0	0	1	0	0	0	0	0	0
after	53080	kasege	2015-12-23	52	plus	WM	live	W					3	0	0	0	0	1	0	0	0	0	0	0	0	0	0	0	0	0	0	0	0	1	0
after	53080	kasege	2015-12-24	52	plus	WM	live	W					37	0	2	0	0	4	0	0	0	0	0	0	0	0	1	0	0	0	0	0	0	0	0
after	53080	kasege	2015-12-25	52	un	WM	live	W					3	0	1	1	0	0	0	0	0	0	0	0	0	0	0	0	0	0	0	0	0	0	0
after	53080	kasege	2015-12-26	52	plus	WM	live	W					21	1	7	0	0	0	0	0	0	0	0	0	0	0	0	0	0	0	0	0	0	0	0
after	53080	kasege	2015-12-27	52	plus	WM	live	W					35	2	1	0	0	2	0	0	0	0	0	0	0	0	0	0	0	0	0	0	0	0	0
after	53080	kasege	2015-12-28	53	oly	WM	live	W					1	0	0	0	0	1	0	0	0	0	0	0	0	0	0	0	0	0	0	0	0	0	0
after	53080	kasege	2015-12-29	53	plus	WM	live	W					35	1	2	0	0	0	0	0	0	0	0	0	0	0	0	0	0	0	1	1	0	0	0
after	53080	kasege	2015-12-30	53	plus	WM	live	W					4	4	3	0	0	1	0	0	0	0	0	0	0	0	0	0	0	0	1	0	0	0	0
after	53080	kasege	2015-12-31	53	plus	WM	live	W					33	4	4	0	0	0	0	0	0	0	0	0	0	0	0	0	0	0	0	0	0	0	0
after	53080	kasege	2016-01-01	53	plus	WM	live	W					5	1	1	0	0	1	0	0	0	0	0	0	0	0	0	0	0	0	0	0	0	0	0
after	53080	kasege	2016-01-02	53	plus	WM	live	W					5	0	0	0	0	1	0	0	0	0	0	0	0	0	0	0	0	0	0	0	0	0	0
after	53080	kasege	2016-01-03	53	un	WM	live	W					0	0	4	0	0	0	0	0	0	0	0	0	0	0	0	0	0	0	0	1	0	0	0

## Sheet: Kyamyorwa Dissections
House	Date	Collection	Live/Dead	unfed/fed	Dissector	Before/after	Species	Virgin	Plug	N1	NII	a	b	c	d	gravid	parous	total	propn parous	GRAVID	positive	negative	NUMBER
LUCAS	2015-01-28	L	L	unfed	DC	before	FUNESTUS	0	1	0	1	1	0	1	0	0	2	4	0.5
lucas	2015-01-28	L	L	unfed	DC	before	FUNESTUS	0	1	0	1	1	0	1	0	0	2	4	0.5
kasege	2015-11-25	L	L	unfed	dc	after	FUNESTUS	0	0	0	0	1	0	0	0	0
kasege	2015-12-10	L	D	unfed	dc	after	FUNESTUS	0	0	0	0	1	0	0	0	0
kasege	2016-01-01	L	D	unfed	dc	after	FUNESTUS	0	0	0	1	0	0	0	0	0
kasege	2016-01-13	led	D	unfed	dc	after	FUNESTUS	0	0	0	0	0	0	1	0	0
kasege	2016-03-30	New Tent	all	unfed	dc	after	FUNESTUS	0	1	0	0	0	0	0	0	0
kasege	2016-01-06	rest	L	unfed	dc	after	FUNESTUS	0	0	0	0	1	0	0	0	0
KAKOMA	2015-02-16	T	L	unfed	DC	after	FUNESTUS	0	1	0	0	2	0	1	0	0	3	4	0.75
x	2015-05-05	T	l	unfed	DC	after	FUNESTUS	1	0	0	0	0	0	0	0	0	0	1	0
marcos	2015-05-21	T	l	unfed	dc	after	FUNESTUS	1	0	0	0	0	0	0	0	0	0	1	0
marcos	2015-06-02	T	L	unfed	dc	after	FUNESTUS	0	1	0	0	0	0	0	0	0	0	1	0
faustino	2015-06-02	T	all	unfed	dc	after	FUNESTUS	0	0	0	0	0	1	0	0	0	1	1	1
zakayo	2015-06-16	T	all	unfed	dc	after	FUNESTUS	0	0	0	0	1	0	0	0	0	1	1	1
kamazima	2015-06-18	T	all	unfed	dc	after	FUNESTUS	0	0	4	2	3	2	3	1	0
51275	2015-08-25	T	all	unfed	dc	after	FUNESTUS	0	0	0	1	0	0	0	0	0
kasege	2015-10-21	T	all	unfed	dc	after	FUNESTUS	1	0	0	0	1	0	0	0	0
kasege	2015-12-13	T	L	unfed	dc	after	FUNESTUS	0	1	1	0	0	0	0	0	0
kasege	2015-12-14	T	L	unfed	dc	after	FUNESTUS	0	0	1	0	0	0	0	0	0
kasege	2015-12-25	T	L	unfed	dc	after	FUNESTUS	0	0	0	0	1	0	0	0	0
kasege	2015-12-28	T	L	unfed	dc	after	FUNESTUS	0	0	0	0	0	1	0	0	0
kasege	2015-12-29	T	L	unfed	dc	after	FUNESTUS	1	0	0	0	0	0	0	0	0
kasege	2016-01-08	T	L	unfed	dc	after	FUNESTUS	0	0	0	0	1	0	0	0	0
kasege	2016-03-31	T	all	unfed	dc	after	FUNESTUS	0	0	0	0	1	0	0	0	0
						after Total		4	3	6	3	10	4	4	1
2	2014-08-28	T	L	unfed	DC	before	FUNESTUS	0	0	2	0	1	3	0	1	0	5	7	0.714286
2	2014-09-29	T	D	unfed	DC	before	FUNESTUS	2	0	2	1	0	0	2	0	0	2	7	0.285714
2	2014-09-29	T	L	unfed	DC	before	FUNESTUS	0	0	0	0	0	0	1	0	0	1	1	1
	2014-09-29	T	L	unfed	DC	before	FUNESTUS	0	0	0	0	0	0	1	0	0	1	1	1
BY ROAD	2015-01-19	T	L	unfed	DC	before	FUNESTUS	0	1	0	0	0	0	0	0	0	0	0
BY ROAD KY	2015-02-04	T	L	unfed	DC	before	FUNESTUS	0	0	0	1	0	0	0	0	0	0	1	0
BY ROAD KY	2015-02-05	T	L	unfed	DC	before	FUNESTUS	0	0	0	1	0	0	0	0	0	0	1	0
BACK 2	2015-02-09	T	L	unfed	DC	before	FUNESTUS	0	0	0	1	0	0	0	0	0	0	1	0
2	2015-02-12	T	L	unfed	DC	before	FUNESTUS	0	0	1	1	0	0	0	0	0	0	2	0
KITEME	2015-02-12	T	L	unfed	DC	before	FUNESTUS	1	0	0	1	0	0	0	0	0	0	2	0
BACK 2	2015-02-09	T	L	unfed	DC	before	FUNESTUS	1	0	0	0	0	0	0	0	0	0	1	0
2	2015-01-22	WM	L	unfed	DC	before	FUNESTUS	0	0	0	0	0	1	0	0	0	0	0
2	2015-01-29	WM	L	unfed	DC	before	FUNESTUS	1	0	0	1	0	0	0	3	0	3	5	0.6
2	2015-01-29	WM	L	unfed	DC	before	FUNESTUS	0	0	1	0	2	0	0	0	0	2	3	0.666667
2	2015-01-29	WM	L	unfed	DC	before	FUNESTUS	1	0	0	1	0	0	0	3	0	3	5	0.6
2	2015-01-29	WM	L	unfed	DC	before	FUNESTUS	0	0	1	0	2	0	0	0	0	2	3	0.666667
						before Total		4	1	5	6	1	3	4	1
mayala	2015-06-17	wm	L	unfed	dc	after	FUNESTUS	0	0	0	1	0	0	0	0	0	0	1	0
ky a	2015-11-03	wm	L	unfed	dc	after	FUNESTUS	0	0	0	0	1	0	0	0	0
kasege	2016-01-17	#2 rest	L	fed	dc	after	gambiae	2	1	1	0	0	1	1	6	0
kasege	2016-02-11	1st tent	L	unfed	jc	after	gambiae	0	1	1	0	0	0	0	0	0
kasege	2016-02-11	2nd tent	D	unfed	jc	after	gambiae	1	0	0	1	0	2	0	0	1
kasege	2016-02-11	2nd tent	L	unfed	jc	after	gambiae	2	3	6	1	5	1	0	0	0
1	2014-11-02	B	L	unfed	DC	before	gambiae	0	0	0	0	0	0	0	3	0	3	3	1
NEW 1	2014-08-26	L	L	unfed	DC	before	gambiae	5	0	0	2	1	3	3	4	0	11	18	0.611111		2
N	2014-08-26	L	all	unfed	DC	before	gambiae	5	0	0	2	1	3	3	4	0	11	18	0.611111		2	8
N	2014-08-28	L	D	unfed	DC	before	gambiae	6	1	1	2	0	4	2	9	0	15	25	0.6
1	2014-09-29	L	L	unfed	DC	before	gambiae	0	0	0	0	0	0	0	5	0	5	5	1
LUCAS	2015-01-28	L	L	unfed	DC	before	gambiae	7	2	0	4	1	2	1	16	0	20	33	0.606061
MARCOS	2015-04-20	L	L	unfed	DC	after	gambiae	1	2	0	2	0	0	0	1	0	1	6	0.166667
DOMINIC	2015-04-22	L	D	unfed	DC	after	gambiae	2	6	0	3	0	0	0	0	0	0	11	0
MARCOS	2015-04-23	L	D	unfed	DC	after	gambiae	2	3	0	1	1	0	0	0	0	1	7	0.142857
MARCOS	2015-04-28	L	D	unfed	DC	after	gambiae	0	5	0	1	0	0	0	0	0	0	6	0
doto	2015-06-04	L	all	unfed	dc	after	gambiae	0	0	2	1	0	1	1	3	0	5	8	0.625
kasege	2015-12-03	L	D	unfed	dc	after	gambiae	9	6	2	4	3	4	2	1	0
kasege	2015-12-04	L	L	unfed	dc	after	gambiae	3	2	0	2	1	0	1	3	0
kasege	2015-12-04	L	D	unfed	dc	after	gambiae	5	1	1	1	2	3	1	0	0
kasege	2015-12-07	L	L	unfed	dc	after	gambiae	3	4	0	2	0	0	0	1	0
kasege	2015-12-07	L	D	unfed	dc	after	gambiae	3	15	2	1	1	2	1	1	0
kasege	2015-12-08	L	D	unfed	dc	after	gambiae	2	5	0	1	12	4	1	3	2
kasege	2015-12-08	L	L	unfed	dc	after	gambiae	1	0	3	3	1	1	1	2	0
kasege	2015-12-10	L	L	unfed	dc	after	gambiae	0	1	1	1	1	1	0	1	0
kasege	2015-12-10	L	D	unfed	dc	after	gambiae	3	13	2	3	16	2	4	0	0
kasege	2015-12-12	L	L	unfed	dc	after	gambiae	3	6	1	1	0	0	2	2	0
kasege	2015-12-12	L	L	unfed	dc	after	gambiae	1	1	0	1	0	0	0	1	0
kasege	2015-12-12	L	D	unfed	dc	after	gambiae	4	5	0	0	1	2	1	7	0
kasege	2015-12-14	L	D	unfed	dc	after	gambiae	4	5	0	2	7	2	1	1	0
kasege	2015-12-14	L	L	unfed	dc	after	gambiae	3	6	0	2	0	0	0	1	0
kasege	2015-12-16	L	D	unfed	dc	after	gambiae	7	13	0	0	1	2	2	2	0
kasege	2015-12-16	L	L	unfed	dc	after	gambiae	12	2	0	0	0	1	1	1	0
kasege	2015-12-18	L	L	unfed	dc	after	gambiae	12	4	0	1	0	0	0	2	0
kasege	2015-12-18	L	L	unfed	dc	after	gambiae	0	0	0	0	1	0	0	0	0
kasege	2015-12-18	L	D	unfed	dc	after	gambiae	5	2	0	0	0	1	0	0	0
kasege	2015-12-19	L	D	unfed	dc	after	gambiae	4	6	1	2	3	4	4	3	0
kasege	2015-12-20	L	L	unfed	dc	after	gambiae	3	0	0	1	0	0	1	0	0
kasege	2015-12-20	L	D	unfed	dc	after	gambiae	6	4	1	2	7	0	0	0	0
kasege	2015-12-21	L	L	unfed	dc	after	gambiae	4	2	0	0	0	0	1	0	0
kasege	2015-12-21	L	D	unfed	dc	after	gambiae	5	6	3	2	1	1	1	2	0
kasege	2015-12-23	L	L	unfed	dc	after	gambiae	8	2	0	4	0	1	0	1	0
kasege	2015-12-23	L	D	fed	dc	after	gambiae	1	0	0	1	0	0	0	0	0
kasege	2015-12-23	L	D	unfed	dc	after	gambiae	6	11	2	0	3	0	2	0	0
kasege	2015-12-25	L	L	unfed	dc	after	gambiae	0	0	0	0	2	0	0	1	0
kasege	2015-12-25	L	D	unfed	dc	after	gambiae	8	4	1	1	3	4	3	0	0
kasege	2015-12-28	L	L	unfed	dc	after	gambiae	2	0	0	0	0	1	1	0	0
kasege	2015-12-28	L	D	unfed	dc	after	gambiae	2	6	1	0	4	7	5	1	0
kasege	2015-12-30	L	D	unfed	dc	after	gambiae	5	9	3	5	7	6	5	3	0
kasege	2016-01-01	L	D	unfed	dc	after	gambiae	4	14	3	1	5	7	2	1	0
kasege	2016-01-01	L	D	part	dc	after	gambiae	0	1	0	0	0	1	2	0	0
kasege	2016-01-05	L	D	unfed	dc	after	gambiae	7	4	1	2	8	2	4	0	0
kasege	2016-01-06	L	D	unfed	dc	after	gambiae	7	8	1	2	3	4	4	4	1
kasege	2016-01-07	L	D	unfed	dc	after	gambiae	3	8	2	1	5	4	2	0	0
kasege	2016-01-08	L	D	unfed	dc	after	gambiae	8	10	1	0	3	2	1	1	0
kasege	2016-01-10	L	D	unfed	dc	after	gambiae	4	8	0	8	0	2	4	3	0
kasege	2016-01-12	L	D	unfed	dc	after	gambiae	5	5	2	3	2	5	5	2	0
kasege	2016-01-17	L	D	unfed	dc	after	gambiae	5	8	3	0	7	2	1	2	0
kasege	2016-01-25	L	D	unfed	dc	after	gambiae	4	5	0	0	6	0	0	1	0				Stgae 3
kasege	2016-01-28	L	D	unfed	dc	after	gambiae	6	10	1	3	8	2	0	0	0
kasege	2016-02-01	L	D	unfed	dc	after	gambiae	6	6	1	1	6	5	3	4	0
kasege	2016-02-04	L	D	unfed	dc	after	gambiae	6	4	2	1	5	1	4	9	0
kasege	2016-02-08	L	D	unfed	dc	after	gambiae	5	0	0	0	2	1	1	3	0
kasege	2016-02-11	L	D	unfed	dc	after	gambiae	8	0	1	0	1	3	1	3	1
kasege	2016-02-15	l	D	unfed	dc	after	gambiae	19	7	1	2	0	1	1	1	0
kasege	2016-03-21	L	D	unfed	dc	after	gambiae	1	0	0	0	0	0	2	2	0
kasege	2016-03-24	L	all	unfed	dc	after	gambiae	1	1	0	0	1	0	0	0	0
kasege	2016-03-28	L	all	unfed	dc	after	gambiae	0	0	0	0	0	0	0	1	0
kasege	2016-03-18	L	all	unfed	jc	after	gambiae	3	3	0	0	0	0	2	1	0
53080	2016-02-18	L	L	unfed	jc	after	gambiae	3	3	0	0	0	0	2	1	0
kasege	2015-12-17	led	L	unfed	dc	after	gambiae	2	0	0	0	0	0	0	1	0
kasege	2015-12-17	led	L	unfed	dc	after	gambiae	0	1	0	0	0	0	0	0	0
kasege	2015-12-17	led	D	unfed	dc	after	gambiae	1	4	0	0	3	0	0	1	0
kasege	2015-12-26	led	D	unfed	dc	after	gambiae	2	8	0	4	7	4	1	4	0
kasege	2015-12-26	led	L	unfed	dc	after	gambiae	0	0	0	2	0	0	0	1	0
kasege	2016-01-02	led	D	unfed	dc	after	gambiae	5	12	0	1	7	3	3	0	0
kasege	2016-01-09	led	L	dead	dc	after	gambiae	10	10	0	1	3	2	1	0	0
kasege	2016-01-11	led	D	unfed	dc	after	gambiae	6	6	2	3	0	4	3	0	0
kasege	2016-03-24	New Tent	all	unfed	dc	after	gambiae	5	2	0	2	3	1	2	2	0
kasege	2016-03-28	New Tent	all	unfed	dc	after	gambiae	0	0	0	0	0	0	1	3	0
kasege	2016-03-30	New Tent	all	unfed	dc	after	gambiae	9	5	0	2	5	3	1	1	0
kasege	2016-03-30	New Tent	all	fed	dc	after	gambiae	0	0	0	0	0	0	1	0	0
kasege	2016-03-31	New Tent	all	unfed	dc	after	gambiae	3	0	0	0	0	0	1	3	0
kasege	2016-01-05	rest	L	unfed	dc	after	gambiae	7	0	0	0	0	0	0	0	0
kasege	2016-01-05	rest	L	fed	dc	after	gambiae	1	0	0	0	0	0	0	3	0
kasege	2016-01-05	rest	L	part	dc	after	gambiae	0	0	0	1	0	0	0	1	0
kasege	2016-01-06	rest	L	unfed	dc	after	gambiae	9	0	0	0	0	0	0	0	0
kasege	2016-01-06	rest	L	fed	dc	after	gambiae	0	2	1	1	0	0	0	1	0
kasege	2016-01-07	rest	L	fed	dc	after	gambiae	0	6	0	1	0	0	3	10	0
kasege	2016-01-08	rest	L	unfed	dc	after	gambiae	9	4	0	0	0	0	0	1	0
kasege	2016-01-08	rest	L	fed	dc	after	gambiae	0	4	0	1	0	0	1	5	0
kasege	2016-01-10	rest	L	unfed	dc	after	gambiae	4	0	0	0	0	0	0	0	0
kasege	2016-01-10	rest	L	fed	dc	after	gambiae	0	0	0	4	1	0	0	1	0
kasege	2016-01-11	rest	L	unfed	dc	after	gambiae	9	0	0	0	0	0	0	0	0
kasege	2016-01-11	rest	L	fed	dc	after	gambiae	0	0	0	0	0	0	0	1	0
kasege	2016-01-16	rest	L	part	dc	after	gambiae	1	2	0	0	0	0	0	0	0
kasege	2016-01-16	rest	L	fed	dc	after	gambiae	0	0	0	0	0	0	0	5	0
kasege	2016-01-19	rest	L	part	dc	after	gambiae	0	1	0	0	0	0	0	1	0
kasege	2016-01-27	rest	L	unfed	dc	after	gambiae	3	0	0	0	0	0	0	0	0
kasege	2016-01-27	rest	L	fed	dc	after	gambiae	0	0	0	1	0	0	0	0	0
kasege	2016-01-28	rest	L	unfed	dc	after	gambiae	8	1	0	0	0	0	0	0	0
kasege	2016-02-04	rest	L	unfed	dc	after	gambiae	1	0	0	0	0	0	0	0	0
kasege	2016-02-04	rest	L	fed	dc	after	gambiae	0	1	0	0	0	0	0	2	0
kasege	2016-02-08	rest	L	unfed	dc	after	gambiae	10	0	0	0	0	0	0	1	0
kasege	2016-03-31	rest	all	unfed	dc	after	gambiae	1	0	0	0	0	0	0	0	0
kasege	2016-03-31	rest	all	part	dc	after	gambiae	0	2	0	0	0	0	0	0	0
kasege	2016-03-31	rest	all	fed	dc	after	gambiae	0	0	0	0	0	0	0	1	0
KAKOMA	2015-02-16	T	L	unfed	DC	after	gambiae	6	5	0	10	0	2	2	16	0	20	41	0.487805
	2015-03-19	T	L	unfed	DC	after	gambiae	6	3	0	2	0	1	1	5	0	7	18	0.388889
193T3DC	2015-03-19	T	L	unfed	DC	after	gambiae	2	3	0	0	0	3	2	1	0	6	11	0.545455
193T3DC	2015-03-19	T	all	unfed	DC	after	gambiae	2	3	0	0	3	2	1	0	0	0	0	0
193T2jc	2015-03-19	T	all	unfed	DC	after	gambiae	6	3	2	0	1	1	5	0	0	0	0	0
193T2JC	2015-03-23	T	L	unfed	DC	after	gambiae	0	0	2	0	0	0	0	3	0	3	5	0.6
193T2JC	2015-03-23	T	all	unfed	DC	after	gambiae	2	0	0	0	0	0	3	0	0	0	0	0
2	2015-04-14	T	D	unfed	DC	after	gambiae	4	3	0	2	0	0	3	2	0	5	14	0.357143
2	2015-04-14	T	L	unfed	DC	after	gambiae	2	4	0	0	0	0	1	0	0	1	7	0.142857
	2015-04-14	T	D	unfed	DC	after	gambiae	0	1	0	0	0	1	0	0	0	1	2	0.5
	2015-04-14	T	L	unfed	DC	after	gambiae	1	0	0	0	0	0	0	0	0	0	1	0
	2015-04-14	T	L	unfed	DC	after	gambiae	1	1	0	1	0	1	0	1	0	2	5	0.4
	2015-04-20	T	L	unfed	DC	after	gambiae	1	0	0	1	0	0	1	2	0	3	5	0.6
51275	2015-08-12	T	all	unfed	dc	after	gambiae	0	1	0	0	0	0	0	0	0
BANANA FL	2015-04-13	T	l	unfed	DC	after	gambiae	5	9	2	0	0	0	0	2	0	2	18	0.111111
2	2015-04-13	T	l	unfed	DC	after	gambiae	0	4	1	0	0	0	0	0	0	0	5	0
2	2015-04-13	T	l	unfed	DC	after	gambiae	1	3	0	0	0	0	0	1	0	1	5	0.2
BANANA FL	2015-04-13	T	d	unfed	DC	after	gambiae	0	3	0	0	0	1	0	0	0	1	4	0.25
2	2015-04-14	T	L	unfed	DC	after	gambiae	0	0	0	1	0	0	0	0	0	0	1	0
2	2015-04-14	T	D	unfed	DC	after	gambiae	0	0	0	1	0	0	0	0	0	0	1	0
MARCOS	2015-04-20	T	L	unfed	DC	after	gambiae	1	6	0	1	1	1	1	1	0	4	12	0.333333
BANANA FL	2015-04-20	T	L	unfed	DC	after	gambiae	0	0	0	1	0	0	1	1	0	2	3	0.666667
MARCOS	2015-04-23	T	L	unfed	DC	after	gambiae	8	9	0	3	0	3	2	0	0	5	25	0.2
MARCOS	2015-04-23	T	D	unfed	DC	after	gambiae	1	2	0	2	0	1	0	0	0	1	6	0.166667
BANANA FL	2015-04-23	T	L	unfed	DC	after	gambiae	1	0	0	0	0	1	1	0	0	2	3	0.666667
BANANA FL	2015-04-23	T	D	unfed	DC	after	gambiae	1	0	0	0	0	1	0	1	0	2	3	0.666667
2	2015-04-28	T	L	unfed	DC	after	gambiae	1	5	0	1	0	0	0	0	0	0	7	0
MARCOS	2015-04-28	T	L	unfed	DC	after	gambiae	6	11	0	4	0	0	0	0	0	0	21	0
MARCOS	2015-04-30	T	L	unfed	DC	after	gambiae	8	14	0	5	2	0	1	1	0	4	31	0.129032
DOMINIC	2015-04-30	T	L	unfed	DC	after	gambiae	2	7	0	1	0	0	1	2	0	3	13	0.230769	1
VULIYANA	2015-04-30	T	L	unfed	DC	after	gambiae	0	1	3	0	1	0	0	1	0	2	6	0.333333
christian	2015-04-30	T	L	unfed	DC	after	gambiae	1	4	0	0	0	0	1	1	0	2	7	0.285714
MARCOS	2015-05-04	T	L	unfed	DC	after	gambiae	6	6	0	0	0	3	3	1	0	7	19	0.368421
MARCOS	2015-05-05	T	l	unfed	DC	after	gambiae	5	1	2	0	0	0	0	0	0	0	8	0
MARCOS	2015-05-05	T	D	unfed	DC	after	gambiae	2	0	0	1	1	1	0	1	0	3	6	0.5
dotto	2015-05-07	T	l	unfed	dc	after	gambiae	1	0	0	0	0	0	2	0	0	2	3	0.666667
MARCOS	2015-05-11	T	l	unfed	dc	after	gambiae	5	1	0	4	0	0	2	4	0	6	16	0.375	odd 1
DOMINIC	2015-05-11	T	l	unfed	dc	after	gambiae	3	3	6	3	0	0	1	1	0	2	17	0.117647	1
MARCOS	2015-05-14	T	l	unfed	dc	after	gambiae	1	1	0	1	0	3	3	2	0	8	11	0.727273
zakayo	2015-05-14	T	l	unfed	dc	after	gambiae	0	0	0	1	1	1	1	0	0	3	4	0.75
	2015-05-14	T	l	unfed	dc	after	gambiae	1	1	2	1	0	0	1	2	0	3	8	0.375
	2015-05-14	T	l	unfed	dc	after	gambiae	0	2	0	0	0	0	1	1	0	2	4	0.5
faustino	2015-05-19	T	l	unfed	dc	after	gambiae	2	2	1	0	0	0	0	1	0	1	6	0.166667
dominic	2015-05-19	T	l	unfed	dc	after	gambiae	3	1	0	0	0	0	1	1	0	2	6	0.333333
wincheslas	2015-05-19	T	l	unfed	dc	after	gambiae	0	0	1	1	0	1	1	1	0	3	5	0.6
marcos	2015-05-19	T	l	unfed	dc	after	gambiae	2	3	1	4	0	3	4	5	0	12	22	0.545455
marcos	2015-05-21	T	l	unfed	dc	after	gambiae	7	5	0	10	0	1	4	6	0	11	33	0.333333
#2	2015-05-21	T	L	unfed	dc	after	gambiae	1	1	1	1	0	2	1	3	0	6	10	0.6
marcos	2015-05-24	T	L	unfed	dc	after	gambiae	0	0	1	4	0	2	3	1	0	6	11	0.545455
marcos	2015-05-28	T	L	unfed	dc	after	gambiae	0	0	2	1	0	0	2	9	0	11	14	0.785714
marcos	2015-06-02	T	L	unfed	dc	after	gambiae	0	0	0	0	5	2	2	3	0	12	12	1
pastory	2015-06-02	T	all	unfed	dc	after	gambiae	0	3	1	1	0	0	1	1	0	2	7	0.285714
faustino	2015-06-02	T	all	unfed	dc	after	gambiae	1	1	1	2	0	1	1	0	1	2	7	0.285714	1
marcos	2015-06-04	T	l	unfed	dc	after	gambiae	2	1		1		1	1	3	0
doto	2015-06-08	T	l	unfed	dc	after	gambiae	2	2	0	1	1	2	2	0	1	5	10	0.5
marcos	2015-06-08	T	all	unfed	dc	after	gambiae	2	1	1	2	1	5	3	4	0
marcos	2015-06-11	T	all	unfed	dc	after	gambiae	0	1	1	2	0	1	2	8	0	11	15	0.733333
2	2015-06-16	T	all	unfed	dc	after	gambiae	1	0	2	1	0	0	0	2	0	2	6	0.333333
zakayo	2015-06-16	T	all	unfed	dc	after	gambiae	0	1	0	0	0	0	0	0	0	0	1	0
doto	2015-06-16	T	all	unfed	dc	after	gambiae	0	0	1	0	0	0	0	2	0	2	3	0.666667
marcos	2015-06-16	T	all	unfed	dc	after	gambiae	2	0	0	1	0	0	4	2	0	6	9	0.666667
kamazima	2015-06-18	T	all	unfed	dc	after	gambiae	1	2	0	1	0	1	1	2	0
	2015-06-18	T	all	unfed	dc	after	gambiae	0	0	0	0	0	2	0	0	0
marcos	2015-06-23	T	all	unfed	dc	after	gambiae	0	0	0	1	0	1	1	3	1
2	2015-06-25	T	all	unfed	dc	after	gambiae	2	0	0	0	0	0	1	0	0
marcos	2015-06-25	T	all	unfed	dc	after	gambiae	1	3	3	1	0	2	2	1	0
doto	2015-06-25	T	all	unfed	dc	after	gambiae	1	0	1	0	2	0	0	4	0
51274	2015-07-24	T	all	unfed	dc	after	gambiae	0	1	0	0	1	0	0	1	0
51275	2015-08-12	T	all	unfed	dc	after	gambiae	0	0	0	1	0	0	0	0	0
51275	2015-08-25	T	all	unfed	dc	after	gambiae	0	0	0	0	1	0	0	0	0
kasege	2015-08-27	T	all	unfed	dc	after	gambiae	0	0	1	0	0	0	0	0	0
kasege	2015-09-29	T	all	unfed	dc	after	gambiae	0	0	0	2	0	0	0	0	0
kasege	2015-10-12	T	all	unfed	dc	after	gambiae	0	0	0	0	0	0	0	1	0
kasege	2015-10-19	T	all	unfed	dc	after	gambiae	5	3	2	0	0	0	0	3	0
51275	2015-10-19	T	all	unfed	dc	after	gambiae	1	0	0	0	0	1	0	0	0
kasege	2015-10-21	T	all	unfed	dc	after	gambiae	2	0	0	1	0	1	0	1	0
51275	2015-10-21	T	all	unfed	dc	after	gambiae	1	3	0	2	1	0	0	0	0
kasege	2015-10-22	T	all	unfed	dc	after	gambiae	7	2	1	1	0	1	0	1	0
kasege	2015-10-26	T	all	unfed	dc	after	gambiae	2	1	0	3	1	0	0	0	0
51275	2015-10-26	T	all	unfed	dc	after	gambiae	2	0	1	1	0	1	2	0	0
kasege	2015-11-02	T	all	unfed	dc	after	gambiae	0	0	0	0	1	1	0	3	0
kasege	2015-11-09	T	all	unfed	dc	after	gambiae	3	0	0	0	0	0	0	0	0
kasege	2015-11-12	T	all	unfed	dc	after	gambiae	2	1	0	0	0	1	0	0	0
kasege	2015-11-17	T	all	unfed	dc	after	gambiae	3	0	2	2	0	0	1	2	0
kasege	2015-11-25	T	all	unfed	dc	after	gambiae	2	0	0	2	2	0	0	2	0
kasege	2015-12-01	T	L	unfed	dc	after	gambiae	4	2	0	1	0	0	0	1	0
kasege	2015-12-03	T	L	unfed	dc	after	gambiae	13	8	0	5	0	0	0	0	0
kasege	2015-12-03	T	D	unfed	dc	after	gambiae	9	3	0	2	1	1	2	2	0
kasege	2015-12-04	T	L	unfed	dc	after	gambiae	6	0	2	2	0	1	0	2	0
kasege	2015-12-04	T	D	unfed	dc	after	gambiae	3	1	0	1	2	0	1	0	0
kasege	2015-12-05	T	D	unfed	dc	after	gambiae	3	1	0	5	0	0	1	0	0
kasege	2015-12-05	T	L	unfed	dc	after	gambiae	10	8	0	6	0	1	2	3	0
kasege	2015-12-06	T	D	unfed	dc	after	gambiae	2	6	1	0	3	0	0	0	0
kasege	2015-12-06	T	L	unfed	dc	after	gambiae	4	8	1	1	1	2	3	0	0
kasege	2015-12-07	T	L	unfed	dc	after	gambiae	12	5	1	4	2	0	1	0	0
kasege	2015-12-07	T	D	unfed	dc	after	gambiae	5	7	1	1	0	1	1	0	0
kasege	2015-12-08	T	D	unfed	dc	after	gambiae	1	0	2	0	0	0	0	0	1
kasege	2015-12-08	T	L	unfed	dc	after	gambiae	1	5	1	3	1	2	4	1	1
kasege	2015-12-09	T	D	unfed	dc	after	gambiae	6	4	0	2	1	0	1	2	0
kasege	2015-12-09	T	L	unfed	dc	after	gambiae	11	5	2	1	1	1	2	4	0
kasege	2015-12-10	T	D	unfed	dc	after	gambiae	1	2	0	0	3	2	1	0	0
kasege	2015-12-10	T	L	unfed	dc	after	gambiae	6	5	2	3	1	0	3	1	0
kasege	2015-12-11	T	D	unfed	dc	after	gambiae	5	7	1	1	1	2	1	0	0
kasege	2015-12-11	T	L	unfed	dc	after	gambiae	4	12	1	5	0	1	1	9	0
kasege	2015-12-12	T	D	unfed	dc	after	gambiae	5	5	0	1	3	2	0	3	0
kasege	2015-12-12	T	L	unfed	dc	after	gambiae	15	10	2	4	0	0	0	4	0
kasege	2015-12-13	T	D	unfed	dc	after	gambiae	7	4	1	3	3	2	1	1	0
kasege	2015-12-13	T	L	unfed	dc	after	gambiae	8	3	1	5	4	2	2	4	0
kasege	2015-12-14	T	L	unfed	dc	after	gambiae	8	10	1	2	6	3	4	3	0
kasege	2015-12-14	T	D	unfed	dc	after	gambiae	0	6	2	1	0	0	0	2	0
kasege	2015-12-15	T	L	unfed	dc	after	gambiae	17	1	1	4	1	0	1	1	0
kasege	2015-12-15	T	D	unfed	dc	after	gambiae	10	3	1	4	4	0	2	2	0
kasege	2015-12-16	T	D	unfed	dc	after	gambiae	7	7	1	0	3	1	0	0	0
kasege	2015-12-16	T	L	unfed	dc	after	gambiae	10	13	1	2	1	0	0	2	0
kasege	2015-12-17	T	L	unfed	dc	after	gambiae	5	11	2	1	1	0	1	1	0
kasege	2015-12-17	T	D	unfed	dc	after	gambiae	2	4	0	0	2	2	0	0	1
kasege	2015-12-18	T	L	unfed	dc	after	gambiae	23	12	0	5	3	0	1	0	0
kasege	2015-12-18	T	D	unfed	dc	after	gambiae	7	3	1	1	1	0	0	0	0
kasege	2015-12-19	T	D	unfed	dc	after	gambiae	5	5	0	1	0	2	1	1	0
kasege	2015-12-19	T	L	unfed	dc	after	gambiae	8	14	4	7	0	3	2	5	0
kasege	2015-12-20	T	D	unfed	dc	after	gambiae	0	0	0	0	2	1	0	0	0
kasege	2015-12-20	T	L	unfed	dc	after	gambiae	9	5	0	1	1	1	0	2	0
kasege	2015-12-21	T	D	unfed	dc	after	gambiae	5	2	1	1	3	1	0	1	0
kasege	2015-12-21	T	L	unfed	dc	after	gambiae	8	5	0	2	0	0	0	3	0
kasege	2015-12-22	T	L	unfed	dc	after	gambiae	9	1	0	3	0	1	1	1	1
kasege	2015-12-22	T	D	unfed	dc	after	gambiae	0	2	1	0	3	0	0	1	0
kasege	2015-12-22	T	D	part	dc	after	gambiae	0	0	0	0	0	1	0	0	0
kasege	2015-12-23	T	L	unfed	dc	after	gambiae	11	13	3	6	0	1	2	4	0
kasege	2015-12-23	T	D	unfed	dc	after	gambiae	3	6	2	3	3	1	1	1	0
kasege	2015-12-24	T	D	unfed	dc	after	gambiae	6	1	1	3	1	0	0	0	0
kasege	2015-12-24	T	L	unfed	dc	after	gambiae	11	10	3	5	2	0	3	2	0
kasege	2015-12-25	T	D	unfed	dc	after	gambiae	7	8	0	2	8	2	3	3	0
kasege	2015-12-25	T	D	part	dc	after	gambiae	0	0	0	1	0	0	0	0	0
kasege	2015-12-25	T	L	unfed	dc	after	gambiae	8	10	2	4	0	0	1	1	0
kasege	2015-12-26	T	D	unfed	dc	after	gambiae	3	3	0	5	3	4	2	1	0
kasege	2015-12-26	T	L	unfed	dc	after	gambiae	14	6	1	3	0	3	3	4	0
kasege	2015-12-26	T	L	part	dc	after	gambiae	0	0	0	0	0	0	0	0	0
kasege	2015-12-26	T	L	fed	dc	after	gambiae	0	0	0	0	0	1	0	0	0
kasege	2015-12-27	T	D	unfed	dc	after	gambiae	3	2	1	0	3	4	0	0	0
kasege	2015-12-27	T	L	unfed	dc	after	gambiae	6	8	0	4	0	1	3	11	0
kasege	2015-12-27	T	L	fed	dc	after	gambiae	0	0	0	0	1	0	0	0	0
kasege	2015-12-28	T	D	unfed	dc	after	gambiae	2	1	1	1	2	1	1	2	0
kasege	2015-12-28	T	L	unfed	dc	after	gambiae	2	10	1	5	0	1	5	9	0
kasege	2015-12-29	T	D	unfed	dc	after	gambiae	3	1	3	1	1	3	2	2	0
kasege	2015-12-29	T	L	unfed	dc	after	gambiae	10	6	1	3	0	3	3	11	0
kasege	2015-12-30	T	D	unfed	dc	after	gambiae	3	1	0	0	1	0	6	9	0
kasege	2015-12-31	T	D	unfed	dc	after	gambiae	9	4	1	3	1	4	1	1	0		1 with nematode
kasege	2015-12-31	T	D	part	dc	after	gambiae	1	0	2	0	1	0	0	0	0
kasege	2015-12-31	T	L	unfed	dc	after	gambiae	5	3	5	2	1	0	3	8	1
kasege	2015-12-31	T	L	part	dc	after	gambiae	0	0	0	0	0	0	1	1	0
kasege	2016-01-01	T	D	part	dc	after	gambiae	0	0	0	1	0	0	0	0	0
kasege	2016-01-01	T	D	unfed	dc	after	gambiae	2	5	1	1	7	1	3	0	0
kasege	2016-01-01	T	L	unfed	dc	after	gambiae	10	13	1	0	0	4	5	8	0
kasege	2016-01-01	T	L	fed	dc	after	gambiae	0	0	0	1	0	0	0	2	0
kasege	2016-01-01	T	L	part	dc	after	gambiae	0	1	0	0	0	0	0	0	0
kasege	2016-01-02	T	D	unfed	dc	after	gambiae	5	8	0	1	2	6	5	7	0
kasege	2016-01-02	T	D	part	dc	after	gambiae	0	0	0	1	0	0	0	0	0
kasege	2016-01-02	T	L	unfed	dc	after	gambiae	6	14	1	5	0	0	1	7	0
kasege	2016-01-03	T	L	unfed	dc	after	gambiae	5	11	3	2	0	2	3	5	0
kasege	2016-01-04	T	L	unfed	dc	after	gambiae	6	9	1	1	0	6	3	6	0
kasege	2016-01-04	T	D	unfed	dc	after	gambiae	3	4	2	1	2	4	7	2	0
kasege	2016-01-04	T	L	part	dc	after	gambiae	1	0	0	0	0	0	0	0	0
kasege	2016-01-05	T	L	fed	dc	after	gambiae	0	0	0	1	0	0	0	0	0
kasege	2016-01-05	T	L	unfed	dc	after	gambiae	5	5	1	1	0	0	2	2	0
kasege	2016-01-05	T	D	unfed	dc	after	gambiae	9	6	0	1	4	5	2	6	0
kasege	2016-01-06	T	L	unfed	dc	after	gambiae	10	2	1	0	0	0	0	1	0
kasege	2016-01-06	T	D	unfed	dc	after	gambiae	8	9	1	2	3	3	1	0	0
kasege	2016-01-07	T	L	unfed	dc	after	gambiae	10	5	0	0	1	0	1	4	0
kasege	2016-01-07	T	L	fed	dc	after	gambiae	0	0	0	0	0	0	0	1	0
kasege	2016-01-07	T	L	part	dc	after	gambiae	0	0	0	0	0	2	0	0	0
kasege	2016-01-07	T	D	unfed	dc	after	gambiae	6	8	1	1	2	3	5	0	0
kasege	2016-01-08	T	L	unfed	dc	after	gambiae	7	9	0	0	0	0	0	4	0
kasege	2016-01-08	T	D	unfed	dc	after	gambiae	0	7	0	0	2	1	1	0	0
kasege	2016-01-09	T	L	unfed	dc	after	gambiae	17	9	1	2	2	2	1	2	0
kasege	2016-01-09	T	D	unfed	dc	after	gambiae	9	5	1	2	5	0	1	4	0
kasege	2016-01-09	T	rest	fed	dc	after	gambiae	1	1	0	0	0	0	0	2	0
kasege	2016-01-10	T	L	unfed	dc	after	gambiae	12	9	3	1	0	2	3	3	0
kasege	2016-01-10	T	D	unfed	dc	after	gambiae	2	10	0	1	4	2	2	2	0
kasege	2016-01-11	T	L	unfed	dc	after	gambiae	12	16	1	6	0	2	1	7	0
kasege	2016-01-11	T	D	unfed	dc	after	gambiae	6	3	0	0	0	1	0	1	0
kasege	2016-01-12	T	L	unfed	dc	after	gambiae	12	3	2	3	2	0	3	4	0
kasege	2016-01-12	T	D	unfed	dc	after	gambiae	3	2	1	0	2	1	1	0	0
kasege	2016-01-13	T	L	unfed	dc	after	gambiae	14	6	3	5	0	3	2	6	0
kasege	2016-01-13	T	D	unfed	dc	after	gambiae	4	1	0	2	2	0	0	0	0
kasege	2016-01-17	T	D	unfed	dc	after	gambiae	5	4	1	2	2	1	1	1	0
kasege	2016-01-17	T	L	unfed	dc	after	gambiae	8	7	2	4	0	0	2	0	0
kasege	2016-01-20	T	L	unfed	dc	after	gambiae	4	7	0	0	5	4	1	2	0
kasege	2016-01-20	T	D	unfed	dc	after	gambiae	2	2	0	0	4	0	2	1	0
kasege	2016-01-25	T	L	unfed	dc	after	gambiae	3	4	0	4	3	1	2	0	0
kasege	2016-01-25	T	D	unfed	dc	after	gambiae	3	2	0	1	2	2	0	1	0				1 microsporidia
kasege	2016-01-28	T	D	unfed	dc	after	gambiae	2	4	0	3	1	3	0	2	0
kasege	2016-01-28	T	L	unfed	dc	after	gambiae	4	9	0	4	2	1	4	6	0
kasege	2016-01-28	T	L	fed	dc	after	gambiae	0	1	0	0	0	0	0	0	0
kasege	2016-02-01	T	L	unfed	dc	after	gambiae	2	8	0	1	0	0	1	4	0
kasege	2016-02-01	T	D	unfed	dc	after	gambiae	3	7	1	2	0	1	2	3	0
kasege	2016-02-04	T	D	unfed	dc	after	gambiae	4	6	1	1	4	3	1	5	0
kasege	2016-02-04	T	L	unfed	dc	after	gambiae	2	11	1	3	2	0	2	7	0
kasege	2016-02-08	T	D	unfed	dc	after	gambiae	5	2	1	2	0	1	0	2	0
kasege	2016-02-08	T	L	unfed	dc	after	gambiae	3	1	0	2	0	0	0	0	0
kasege	2016-02-11	T	L	unfed	dc	after	gambiae	4	5	1	0	0	0	3	2	0
kasege	2016-02-11	T	D	unfed	dc	after	gambiae	4	2	0	2	6	0	1	4	0
kasege	2016-02-15	T	L	fed	dc	after	gambiae	0	0	0	3	0	0	0	1	0
kasege	2016-02-15	T	L	unfed	dc	after	gambiae	9	3	2	3	1	0	1	5	0
kasege	2016-02-15	T	D	unfed	dc	after	gambiae	5	2	0	3	1	1	0	1	0
kasege	2016-03-21	T	L	unfed	dc	after	gambiae	1	1	0	2	0	0	0	0	0
kasege	2016-03-24	T	all	unfed	dc	after	gambiae	2	1	0	1	0	1	0	0	0
kasege	2016-03-28	T	all	unfed	dc	after	gambiae	7	3	1	1	1	1	2	2	0
kasege	2016-03-30	T	all	unfed	dc	after	gambiae	5	2	0	0	1	0	0	1	0
kasege	2016-03-31	T	all	unfed	dc	after	gambiae	4	2	2	2	2	0	1	6	0					1 with nematode
ntwegu	2015-05-05	T	L	unfed	jc	after	gambiae	2	0	0	2	3	2	0	0	0	5	9	0.555556
kasege	2016-03-18	T	D	unfed	jc	after	gambiae	2	7	8	4	1	0	1	1	0
hatari	2016-03-01	T	D	unfed	jc	after	gambiae	1	1	4	0	0	0	0	0	0
53050	2016-03-14	T	D	unfed	jc	after	gambiae	1	0	0	0	0	0	0	0	0
53050	2016-03-14	T	L	unfed	jc	after	gambiae	1	0	4	1	2	1	1	2	0
53080	2016-03-03	T	D	unfed	jc	after	gambiae	1	0	4	0	2	1	2	1	1
53080	2016-03-03	T	L	unfed	jc	after	gambiae	2	1	4	0	0	0	2	2	0
majirwa	2016-03-03	T	D	unfed	jc	after	gambiae	0	1	6	0	0	0	0	0	0
majirwa	2016-03-03	T	L	unfed	jc	after	gambiae	0	3	1	0	0	0	0	0	0
53080	2016-02-18	T	D	unfed	jc	after	gambiae	2	7	8	4	1	0	1	1	0
53080	2016-02-18	T	L	unfed	jc	after	gambiae	2	2	2	0	0	0	0	0	1
kasege	2016-03-18	T	L	unfed	jc	after	gambiae	2	2	2	0	0	0	0	0	1
						after Total		826	767	188	338	198	199	247	410
2	2014-08-16	T	L	unfed	DC	before	gambiae	8	3	1	2	1	2	1	11	0	15	29	0.517241
2	2014-08-24	T	D	unfed	DC	before	gambiae	2	0	5	1	0	0	4	1	0	5	13	0.384615
2	2014-08-24	T	L	unfed	DC	before	gambiae	1	1	0	3	0	0	0	3	0	3	8	0.375
	2014-08-24	T	D	unfed	DC	before	gambiae	0	0	7	1	4	1	0	0	0	5	13	0.384615
	2014-08-24	T	L	unfed	DC	before	gambiae	1	1	3	0	0	0	0	3	0	3	8	0.375
NEW	2014-08-26	T	L	unfed	DC	before	gambiae	4	7	1	1	0	1	1	0	0	2	15	0.133333
	2014-08-28	T	D	unfed	DC	before	gambiae	5	1	1	2	4	2	5	4	0	15	24	0.625
2	2014-08-28	T	L	unfed	DC	before	gambiae	1	1	3	0	0	1	1	1	0	3	8	0.375
	2014-08-28	T	L	unfed	DC	before	gambiae	8	3	0	2	1	2	1	11	0	15	28	0.535714
2	2014-08-28	T	L	unfed	DC	before	gambiae	1	1	3	0	0	1	1	1	0	3	8	0.375
NEW	2014-08-31	T	D	unfed	DC	before	gambiae	2	1	0	2	0	3	0	0	0	3	8	0.375
N	2014-08-31	T	L	unfed	DC	before	gambiae	4	7	1	1	0	1	1	0	0	2	15	0.133333
N	2014-08-31	T	D	unfed	DC	before	gambiae	2	1	0	2	0	3	0	0	0	3	8	0.375
2	2014-09-29	T	L	unfed	DC	before	gambiae	5	1	1	1	0	0	2	5	0	7	15	0.466667
	2014-09-29	T	L	unfed	DC	before	gambiae	5	1	1	1	0	0	2	5	0	7	15	0.466667
	2014-09-29	T	D	unfed	DC	before	gambiae	2	0	2	1	0	0	2	0	0	2	7	0.285714
BY ROAD	2015-01-19	T	L	unfed	DC	before	gambiae	4	1	6	0	2	3	4	0	0	9	0	0
2	2015-01-27	T	L	unfed	DC	before	gambiae	12	2	0	2	0	1	1	2	0	4	20	0.2					1 NIII WITH NEMATODE
2	2015-01-27	T	L	unfed	DC	before	gambiae	2	0	0	2	1	0	2	5	0	8	12	0.666667
2	2015-01-27	T	L	unfed	DC	before	gambiae	2	1	0	1	1	0	2	9	0	12	16	0.75					1 GRAVID
2	2015-01-27	T	L	unfed	DC	before	gambiae	8	0	0	1	0	0	0	1	0	1	10	0.1
LUCAS	2015-01-28	T	L	unfed	DC	before	gambiae	11	5	0	3	5	7	5	4	0	21	40	0.525		1	20	1
2	2015-01-29	T	L	unfed	DC	before	gambiae	4	2	0	2	1	1	0	1	0	3	11	0.272727
BY ROAD KY	2015-02-04	T	L	unfed	DC	before	gambiae	8	0	0	0	3	1	0	0	0	4	12	0.333333
2	2015-02-04	T	L	unfed	DC	before	gambiae	5	2	0	2	4	2	2	0	0	8	17	0.470588
BY ROAD KY	2015-02-05	T	L	unfed	DC	before	gambiae	8	0	0	0	3	1	0	0	0	4	12	0.333333
LUCAS	2015-02-09	T	L	unfed	DC	before	gambiae	4	0	0	2	0	0	0	3	0	3	9	0.333333
RAMADAN	2015-02-09	T	L	unfed	DC	before	gambiae	4	1	0	0	0	0	0	0	0	0	5	0
BACK 2	2015-02-09	T	L	unfed	DC	before	gambiae	28	1	0	4	0	0	0	1	0	1	34	0.0294118
RAMADAN	2015-02-09	T	L	unfed	DC	before	gambiae	4	1	0	0	0	0	0	0	0	0	5	0
2	2015-02-11	T	L	unfed	DC	before	gambiae	18	5	0	1	0	0	0	0	0	0	24	0
LUCAS	2015-02-11	T	L	unfed	DC	before	gambiae	7	0	0	2	0	0	1	4	0	5	14	0.357143
2	2015-02-12	T	L	unfed	DC	before	gambiae	0	0	0	0	0	0	0	1	0	1	1	1
KITEME	2015-02-12	T	L	unfed	DC	before	gambiae	0	0	0	0	0	0	0	1	0	1	1	1
2	2015-02-05	T	L	unfed	DC	before	gambiae	5	2	0	2	4	2	2	0	0	8	17	0.470588
BACK 2	2015-01-28	T	L	unfed	DC	before	gambiae	4	2	0	2	1	1	0	1	0	3	11	0.272727
LUCAS	2015-02-09	T	L	unfed	DC	before	gambiae	4	0	0	2	0	0	0	3	0	3	9	0.333333
2	2015-01-22	T	L	unfed	DC	before	gambiae	6	7	5	5	2	5	16	0	0	0	0	0
2	2015-01-27	WD	L	unfed	DC	before	gambiae	3	0	0	3	0	0	1	1	0	2	8	0.25
2	2014-09-01	WM	L	unfed	DC	before	gambiae	1	0	1	2	0	0	0	2	0	2	6	0.333333
2	2014-09-01	WM	L	unfed	DC	before	gambiae	1	0	1	2	0	0	0	2	0	2	6	0.333333
NEW 1	2014-10-30	WM	L	unfed	DC	before	gambiae	0	0	6	3	0	0	0	0	0	0	9	0
N1	2014-10-30	WM	L	unfed	DC	before	gambiae	0	0	6	3	0	0	0	0	0	0	9	0
2	2014-11-03	WM	L	unfed	DC	before	gambiae	1	1	3	4	3	1	0	5	0	9	18	0.5
2	2014-11-03	WM	L	unfed	DC	before	gambiae	1	1	3	4	3	1	0	5	0	9	18	0.5
2	2015-01-19	WM	L	unfed	DC	before	gambiae	21	0	11	0	0	0	0	15	0	0	0	0
2	2015-01-19	WM	L	unfed	DC	before	gambiae	5	0	3	0	0	0	0	5	0	4	1	2
2	2015-01-19	WM	L	unfed	DC	before	gambiae	26	0	8	0	0	0	0	16	0	15	1	1
2	2015-01-22	WM	L	unfed	DC	before	gambiae	13	6	6	7	4	5	9	25	0	25	0	0
2	2015-01-22	WM	L	unfed	DC	before	gambiae	16	6	6	0	0	1	9	0	0	9	1	0
2	2015-01-22	WM	L	unfed	DC	before	gambiae	13	0	1	0	0	0	4	0	0	0	0	0
2	2015-01-22	WM	L	unfed	DC	before	gambiae	6	4	1	0	1	1	2	0	0	4	0	0
2	2015-01-27	WM	L	unfed	DC	before	gambiae	10	2	0	0	0	0	0	3	0	3	15	0.2
2	2015-01-27	WM	L	unfed	DC	before	gambiae	8	0	0	1	0	5	4	15	0	24	33	0.727273
2	2015-01-27	WM	L	unfed	DC	before	gambiae	1	1	0	3	0	1	3	11	0	15	20	0.75
2	2015-01-28	WM	L	unfed	DC	before	gambiae	0	0	0	1	0	1	1	1	0	3	4	0.75
2	2015-01-29	WM	L	unfed	DC	before	gambiae	5	5	0	5	0	2	1	3	0	6	21	0.285714
2	2015-01-29	WM	L	unfed	DC	before	gambiae	0	0	0	1	0	1	1	1	0	3	4	0.75
2	2015-01-29	WM	L	unfed	DC	before	gambiae	2	9	0	3	3	4	5	2	0	14	28	0.5
2	2015-01-29	WM	L	unfed	DC	before	gambiae	6	1	0	5	4	7	3	2	0	16	28	0.571429
2	2015-01-29	WM	L	unfed	DC	before	gambiae	2	9	0	3	3	4	5	2	0	14	28	0.5
2	2015-01-29	WM	L	unfed	DC	before	gambiae	6	1	0	5	4	7	3	2	0	16	28	0.571429
2	2015-01-29	WM	L	unfed	DC	before	gambiae	5	5	0	5	0	2	1	3	0	6	21	0.285714
2	2015-02-05	WM	D	unfed	DC	before	gambiae	13	3	0	0	4	0	0	0	0	4	20	0.2
2	2015-02-05	WM	L	unfed	DC	before	gambiae	6	2	0	1	3	1	1	0	0	5	14	0.357143
2	2015-02-05	WM	L	unfed	DC	before	gambiae	6	2	0	1	3	1	1	0	0	5	14	0.357143
						before Total		199	61	40	53	37	41	56	81
2	2015-02-18	WM	L	unfed	DC	after	gambiae	3	1	0	0	0	0	0	0	0	0	4	0
MARCOS	2015-04-21	WM	L	unfed	DC	after	gambiae	1	1	0	1	0	0	0	0	0	0	3	0
MARCOS	2015-04-29	WM	L	unfed	DC	after	gambiae	2	2	0	1	0	0	0	1	0	1	6	0.166667
MARCOS	2015-05-01	WM	L	unfed	DC	after	gambiae	0	1	0	0	1	0	0	0	0	1	2	0.5
MARCOS	2015-05-05	WM	L	unfed	DC	after	gambiae	1	2	0	0	0	0	0	2	0	2	5	0.4
MARCOS	2015-05-08	wm	L	unfed	dc	after	gambiae	0	0	0	0	2	0	1	0	0	3	3	1
bibi	2015-05-12	wm	L	unfed	dc	after	gambiae	1	0	0	1	0	0	0	0	0	0	2	0
marcos	2015-05-12	wm	L	unfed	dc	after	gambiae	2	2	1	0	0	0	0	1	0	1	6	0.166667
marcos	2015-05-25	wm	L	unfed	dc	after	gambiae	0	0	3	4	0	2	1	5	0	8	15	0.533333
marcos	2015-06-03	wm	L	unfed	dc	after	gambiae	0	1	0	2	0	0	0	10	0	10	13	0.769231
mayala	2015-06-03	wm	L	unfed	dc	after	gambiae	1	0	0	0	0	0	0	3	0	3	4	0.75
shaban	2015-06-05	wm	L	unfed	dc	after	gambiae	0	0	0	1	0	0	1	0	0	1	2	0.5
marcos	2015-06-05	wm	L	unfed	dc	after	gambiae	0	0	0	2	0	1	0	3	0	4	6	0.666667
marcos	2015-06-09	wm	L	unfed	dc	after	gambiae	2	1	1	2	1	5	3	4	0	13	19	0.684211
2	2015-06-09	wm	L	unfed	dc	after	gambiae	0	0	0	0	0	0	0	1	0	1	1	1
2	2015-06-09	wm	L	unfed	dc	after	gambiae	0	0	0	0	0	0	0	1	0
marcos	2015-06-17	wm	L	unfed	dc	after	gambiae	0	0	0	0	0	1	0	1	0	2	2	1
mayala	2015-06-23	wm	L	unfed	dc	after	gambiae	0	0	1	0	0	0	0	0	0	0	1	0
mayala	2015-06-24	wm	L	unfed	dc	after	gambiae	0	1	1	0	0	0	0	0	0	0	2	0
Ky a	2015-10-13	wm	L	unfed	dc	after	gambiae	0	0	0	0	0	0	0	1	0
Ky a	2015-10-13	wm	L	unfed	dc	after	gambiae	0	0	0	0	0	0	0	1	0
Ky a	2015-11-03	wm	L	unfed	dc	after	gambiae	0	0	0	1	1	0	0	0	1
kasege	2015-11-11	wm	L	unfed	dc	after	gambiae	1	0	0	1	0	0	0	0	0
kasege	2015-11-13	wm	L	unfed	dc	after	gambiae	0	0	0	1	0	0	0	0	0
kasege	2015-12-05	wm	L	unfed	dc	after	gambiae	0	0	1	1	0	0	2	2	0
kasege	2015-12-06	wm	L	unfed	dc	after	gambiae	3	13	1	2	4	3	0	0	0
kasege	2015-12-07	wm	L	unfed	dc	after	gambiae	1	1	0	0	0	0	0	0	0
kasege	2015-12-08	wm	L	unfed	dc	after	gambiae	0	0	0	0	1	0	0	0	0
kasege	2015-12-09	wm	L	unfed	dc	after	gambiae	1	3	0	1	0	0	0	1	0
kasege	2015-12-11	wm	L	unfed	dc	after	gambiae	0	2	1	1	0	0	2	1	0
kasege	2015-12-12	wm	L	unfed	dc	after	gambiae	0	0	0	0	0	0	0	2	0
kasege	2015-12-15	wm	L	unfed	dc	after	gambiae	3	0	1	0	1	0	1	1	0
kasege	2015-12-19	wm	L	part	dc	after	gambiae	0	1	0	0	0	0	0	0	0
kasege	2015-12-20	wm	L	unfed	dc	after	gambiae	0	0	0	0	0	1	0	0	0
kasege	2015-12-20	wm	L	part	dc	after	gambiae	0	0	0	0	0	0	0	1	0
kasege	2015-12-20	wm	L	fed	dc	after	gambiae	0	0	0	0	0	0	0	1	0
kasege	2015-12-21	wm	L	unfed	dc	after	gambiae	2	0	0	0	0	0	1	2	1
kasege	2015-12-22	wm	L	fed	dc	after	gambiae	1	1	0	0	0	0	0	2	0
kasege	2015-12-22	wm	L	unfed	dc	after	gambiae	8	3	0	3	0	2	4	5	0
kasege	2015-12-23	wm	L	unfed	dc	after	gambiae	1	2	0	0	0	0	0	0	0
kasege	2015-12-24	wm	L	unfed	dc	after	gambiae	13	11	0	2	0	3	2	5	1
kasege	2015-12-25	wm	L	unfed	dc	after	gambiae	1	0	0	1	0	1	0	0	0
kasege	2015-12-25	wm	L	fed	dc	after	gambiae	0	0	0	1	0	0	0	0	0
kasege	2015-12-25	wm	L	semi	dc	after	gambiae	0	0	0	0	0	0	0	0	1
kasege	2015-12-26	wm	L	unfed	dc	after	gambiae	3	4	0	1	4	6	3	0	0
kasege	2015-12-27	wm	L	unfed	dc	after	gambiae	8	8	1	3	2	3	6	8	1
kasege	2015-12-28	wm	L	unfed	dc	after	gambiae	0	0	0	0	0	0	0	1	0
kasege	2015-12-29	wm	L	part	dc	after	gambiae	0	1	0	0	0	0	0	0	0
kasege	2015-12-29	wm	L	fed	dc	after	gambiae	0	1	0	0	0	0	0	1	0
kasege	2015-12-29	wm	L	unfed	dc	after	gambiae	8	2	3	1	3	9	4	4	0
kasege	2015-12-30	wm	L	unfed	dc	after	gambiae	0	1	0	0	0	0	0	2	0
kasege	2015-12-30	wm	L	fed	dc	after	gambiae	0	5	0	0	0	0	1	1	0
kasege	2015-12-31	wm	L	unfed	dc	after	gambiae	5	8	1	2	1	3	2	7	0
kasege	2015-12-31	wm	L	fed	dc	after	gambiae	0	0	0	1	0	0	1	1	0
kasege	2015-12-31	wm	L	part	dc	after	gambiae	0	0	0	0	1	0	1	2	0
kasege	2016-01-01	wm	L	part	dc	after	gambiae	0	1	0	0	0	0	0	0	0
kasege	2016-01-01	wm	L	fed	dc	after	gambiae	0	0	0	1	0	0	0	0	0
kasege	2016-01-01	wm	L	unfed	dc	after	gambiae	2	2	0	0	0	0	1	0	0
kasege	2016-01-02	wm	L	unfed	dc	after	gambiae	1	1	0	0	0	1	0	1	0
kasege	2016-01-04	wm	L	fed	dc	after	gambiae	2	0	0	0	0	0	1	2	0
kasege	2016-01-06	wm	L	unfed	dc	after	gambiae	1	0	0	0	0	0	0	0	0
kasege	2016-01-06	wm	L	fed	dc	after	gambiae	1	0	0	0	0	0	0	0	0
kasege	2016-01-07	wm	L	unfed	dc	after	gambiae	1	1	0	0	0	0	0	1	0
kasege	2016-01-07	wm	L	part	dc	after	gambiae	0	0	0	1	0	0	0	0	0
kasege	2016-01-07	wm	L	fed	dc	after	gambiae	0	0	0	0	0	0	0	1	0
kasege	2016-01-08	wm	L	unfed	dc	after	gambiae	2	0	0	0	0	0	0	0	0		1 with nematode
kasege	2016-01-08	wm	L	fed	dc	after	gambiae	0	1	0	1	0	0	0	0	0
kasege	2016-01-09	wm	L	unfed	dc	after	gambiae	0	2	0	0	0	0	0	0	0
kasege	2016-01-09	wm	L	fed	dc	after	gambiae	0	0	0	1	0	0	0	0	0
kasege	2016-01-09	wm	L	part	dc	after	gambiae	0	1	0	0	0	0	0	0	0
kasege	2016-01-10	wm	L	part	dc	after	gambiae	0	1	0	0	0	0	0	0	0
kasege	2016-01-12	wm	L	unfed	dc	after	gambiae	3	0	0	0	0	0	0	0	0
kasege	2016-01-13	wm	L	unfed	dc	after	gambiae	0	0	0	1	0	0	0	0	0
kasege	2016-01-17	wm	L	part	dc	after	gambiae	0	0	0	1	0	0	0	0	0
kasege	2016-02-15	wm	L	fed	dc	after	gambiae	0	0	0	0	0	0	0	1	0
kasege	2015-12-09	wm	L	unfed	dc	after	gambiae	1	0	0	1	2	0	0	0	0
kasege	2015-12-13	wm	L	unfed	dc	after	gambiae	0	0	1	1	1	0	1	0	0
kasege	2015-12-18	wm	L	part	dc	after	gambiae	1	0	0	1	0	0	0	0	0
kasege	2015-12-26	wm	L	fed	dc	after	gambiae	0	1	0	1	2	2	1	0	0
kasege	2016-01-05	wm	L	fed	dc	after	gambiae	2	0	0	0	0	0	2	0	0
kasege	2016-01-11	wm	L	unfed	dc	after	gambiae	0	0	0	0	2	0	0	0	0
						Grand Total		1033	832	239	400	246	247	311	493

## Sheet: Kyamrowa dissection analysis
		virgin	plug	NI	NII	a	b	c	d			virgin	plug	NII	a	b	c	d
	light	239	246	43	67	139	91	82	79	986	light	0.242394	0.249493	0.11	0.140974	0.0922921	0.0831643	0.0801217
	tent	678	605	128	242	170	138	166	286	2413	tent	0.280978	0.250725	0.15	0.0704517	0.0571902	0.068794	0.118525
	window	76	78	10	32	24	34	36	56	346	window	0.219653	0.225434	0.12	0.0693642	0.0982659	0.104046	0.16185
	rest	63	23	1	9	1	0	4	33	134	rest	0.470149	0.171642	0.0671642	0.00746269	0	0.0298507	0.246269
												virgin	plug	NII	a	b	c	d
tent	dead	218	212	55	81	118	77	67	79	907	tent- dead	0.240353	0.233738	0.15	0.130099	0.0848953	0.0738699	0.0871003
tent	live	431	383	70	153	45	57	95	189	1423	tent-live	0.302881	0.26915	0.16	0.0316233	0.0400562	0.0667604	0.132818
light	dead	177	209	38	49	132	86	70	60	821	light-dead	0.215591	0.254568	0.11	0.16078	0.10475	0.0852619	0.0730816
light	live	58	33	5	18	6	5	10	17	152	light-live	0.381579	0.217105	0.15	0.0394737	0.0328947	0.0657895	0.111842
tent	dead	218	212	55	81	118	77	67	79	907
light	dead	177	209	38	49	132	86	70	60	821
	DEAD	395	421	93	130	250	163	137	139	1728
tent	live	431	383	70	153	45	57	95	189	1423
light	live	58	33	5	18	6	5	10	17	152
	LIVE	489	416	75	171	51	62	105	206	1575
												virgin	plug	NI	NII	a	b	c	d
	LIVE	489	416	75	171	51	62	105	206	1575	LIVE	0.310476	0.264127	0.047619	0.108571	0.032381	0.0393651	0.0666667	0.130794
	DEAD	395	421	93	130	250	163	137	139	1728	DEAD	0.228588	0.243634	0.0538194	0.0752315	0.144676	0.0943287	0.0792824	0.0804398
												a	b	c	d
					parous rate	51	62	105	206	424	LIVE	0.120283	0.146226	0.247642	0.485849
tent	1369	117	727	2213	0.328513	250	163	137	139	689	DEAD	0.362845	0.236575	0.198839	0.201742
light	520	67	386	973	0.396711
				Nii only	0.861374
					0.852097

## Sheet: IR dissections beem numbers
House	Collector	Date	CoLLection	LIVE/DEAD	Species	PCR	Beem	Virgin	V & mite	Plug	P & mite	N1	NII	age	a	b	c	d	gravid	Beem
2	RAM	2015-04-28	Tent	L	AG		22795	1		0		0	0	0	0	0	0	0	0	22795
2	RAM	2015-04-28	Tent	L	AG		22796	0		1		0	0	0	0	0	0	0	0	22796
2	RAM	2015-04-28	Tent	L	AG		22797	0		1		0	0	0	0	0	0	0	0	22797
2	RAM	2015-04-28	Tent	L	AG		22798	0		1		0	0	0	0	0	0	0	0	22798
2	RAM	2015-04-28	Tent	L	AG		22799	0		1		0	0	0	0	0	0	0	0	22799
2	RAM	2015-04-28	Tent	L	AG		22800	0		1		0	0	0	0	0	0	0	0	22800
2	RAM	2015-04-28	Tent	L	AG		22801	0		0		0	1	0	0	0	0	0	0	22801
2	dc	2015-05-21	Tent	l	AG		24084	1		0		0	0	0	0	0	0	0	0	24084
2	dc	2015-05-21	Tent	l	AG		24085	0		1		0	0	0	0	0	0	0	0	24085
2	dc	2015-05-21	Tent	l	AG		24086	0		0		1	0	0	0	0	0	0	0	24086
2	dc	2015-05-21	Tent	l	AG		24087	0		0		0	1	0	0	0	0	0	0	24087
2	dc	2015-05-21	Tent	l	AG		24088	0		0		0	0	1	0	1	0	0	0	24088
2	dc	2015-05-21	Tent	l	AG		24089	0		0		0	0	1	0	1	0	0	0	24089
2	dc	2015-05-21	Tent	l	AG		24090	0		0		0	0	1	0	0	1	0	0	24090
2	dc	2015-05-21	Tent	l	AG		24091	0		0		0	0	1	0	0	0	1	0	24091
2	dc	2015-05-21	Tent	l	AG		24092	0		0		0	0	1	0	0	0	1	0	24092
2	dc	2015-05-21	Tent	l	AG		24093	0		0		0	0	1	0	0	0	1	0	24093
2	dc	2015-06-16	Tent	l	AG		24288	1		0		0	0	0	0	0	0	0	0	24288
2	dc	2015-06-16	Tent	l	AG		24289	0		0		1	0	0	0	0	0	0	0	24289
2	dc	2015-06-16	Tent	l	AG		24290	0		0		1	0	0	0	0	0	0	0	24290
2	dc	2015-06-16	Tent	l	AG		24291	0		0		0	1	0	0	0	0	0	0	24291
2	dc	2015-06-16	Tent	l	AG		24292	0		0		0	0	0	0	0	0	1	0	24292
2	dc	2015-06-16	Tent	l	AG		24293	0		0		0	0	0	0	0	0	1	0	24293
2	dc	2015-06-25	Tent	l	AG		24307	1		0		0	0	0	0	0	0	0	0	24307
2	dc	2015-06-25	Tent	l	AG		24308	1		0		0	0	0	0	0	0	0	0	24308
2	dc	2015-06-25	Tent	l	AG		24309	0		0		0	0	2	0	0	1	0	0	24309
2		2015-06-09	window	l	AG		24232	1		0		0	0	0	0	0	0	0	0	24232
2		2015-06-09	window	l	AG		24233	0		0		0	1	0	0	0	0	0	0	24233
2		2015-06-09	window	l	AG		24234	0		0		0	0	1	0	0	0	1	0	24234
2		2015-06-09	window	l	AG		24235	0		0		0	0	1	0	0	0	1	0	24235
41144	tg	2015-11-15	Light		ag	arabiensis	27456	0		0		1	0	0	0	0	0	0	0	27456
41144	tg	2015-11-15	Light		ag	gambiae	27454	1		0		0	0	0	0	0	0	0	0	27454
41144	tg	2015-11-15	Light		ag	gambiae	27455	0		1		0	0	0	0	0	0	0	0	27455
41144	tg	2015-11-15	Light		ag	gambiae	27458	0		0		0	1	0	0	0	0	0	0	27458
41144	tg	2015-11-15	Light		ag	gambiae	27461	0		0		0	0	0	0	0	0	1	0	27461
41144	tg	2015-11-15	Light		ag	other	27457	0		0		1	0	0	0	0	0	0	0	27457
41144	tg	2015-11-15	Light		ag	other	27459	0		0		0	0	0	0	1	0	0	0	27459
41144	tg	2015-11-15	Light		ag		27460	0		0		0	0	0	0	0	0	1	0	27460
42327	tg	2015-11-15	Light		ag	gambiae	27462	1		0		0	0	0	0	0	0	0	0	27462
42327	tg	2015-11-15	Light		ag	gambiae	27464	0		0		1	0	0	0	0	0	0	0	27464
42327	tg	2015-11-15	Light		ag	gambiae	27465	0		0		1	0	0	0	0	0	0	0	27465
42327	tg	2015-11-15	Light		ag	gambiae	27466	0		0		1	0	0	0	0	0	0	0	27466
42327	tg	2015-11-15	Light		ag	gambiae	27467	0		0		1	0	0	0	0	0	0	0	27467
42327	tg	2015-11-15	Light		ag	gambiae	27468	0		0		1	0	0	0	0	0	0	0	27468
42327	tg	2015-11-15	Light		ag	gambiae	27469	0		0		0	1	0	0	0	0	0	0	27469
42327	tg	2015-11-15	Light		ag	gambiae	27470	0		0		0	1	0	0	0	0	0	0	27470
42327	tg	2015-11-15	Light		ag	gambiae	27471	0		0		0	0	0	1	0	0	0	0	27471
42327	tg	2015-11-15	Light		ag	gambiae	27472	0		0		0	0	0	0	1	0	0	0	27472
42327	tg	2015-11-15	Light		ag	gambiae	27473	0		0		0	0	0	0	0	1	0	0	27473
42327	tg	2015-11-15	Light		ag	gambiae	27474	0		0		0	0	2	0	0	1	0	0	27474
42327	tg	2015-11-15	Light		ag	gambiae	27475	0		0		0	0	0	0	0	0	1	0	27475
42327	tg	2015-11-15	Light		ag	gambiae	27476	0		0		0	0	2	0	0	0	1	0	27476
42327	tg	2015-11-15	Light		ag		27463	0		0		1	0	0	0	0	0	0	0	27463
51274	yk	2015-07-24	Tent	l	AG		24346	0		1		0	0	0	0	0	0	0	0	24346
51274	yk	2015-07-24	Tent	l	AG		24347	0		0		0	0	2	0	0	0	1	0	24347
51274	yk	2015-07-24	Tent	l	AG			0		0		0	0	1	1	0	0	0	0
51274	yk	2015-08-12	Tent		AG		24365	0		1		0	0	0	0	0	0	0	0	24365
51274	yk	2015-08-12	Tent		AG		24366	0		0		0	1	0	0	0	0	0	0	24366
51274	yk	2015-08-25	Tent		AG		24373	0		0		0	0	0	1	0	0	0	0	24373
51274	yk	2015-08-25	Tent		AF		24374	0		0		0	1	0	0	0	0	0	0	24374	NIII virgin
51275	yk	2015-10-21	Tent		AG	arabiensis	24459	0		1		0	0	0	0	0	0	0	0	24459
51275	yk	2015-10-21	Tent		AG	arabiensis	24462	0		0		0	1	0	0	0	0	0	0	24462
51275	wi	2015-10-26	Tent		AG	arabiensis	24484	0		0		0	0	0	0	1	0	0	0	24484
51275	yk	2015-10-21	Tent		AG		24460	0		1		0	0	0	0	0	0	0	0	24460
51275	yk	2015-10-21	Tent		AG		24461	0		1		0	0	0	0	0	0	0	0	24461
51275	yk	2015-10-21	Tent		AG		24463	0		0		0	1	0	0	0	0	0	0	24463
51275	yk	2015-10-21	Tent		AG		24464	0		0		0	0	0	1	0	0	0	0	24464
51275	wi	2015-10-26	Tent		AG		24478	1		0		0	0	0	0	0	0	0	0	24478
51275	wi	2015-10-26	Tent		AG		24479	1		0		0	0	0	0	0	0	0	0	24479
51275	wi	2015-10-26	Tent		AG		24480	0		0		1	0	0	0	0	0	0	0	24480
51275	wi	2015-10-26	Tent		AG		24481	0		0		1	0	0	0	0	0	0	0	24481
51275	wi	2015-10-26	Tent		AG		24482	0		0		1	0	0	0	0	0	0	0	24482
51275	wi	2015-10-26	Tent		AG		24483	0		0		0	1	0	0	0	0	0	0	24483
51275	wi	2015-10-26	Tent		AG		24485	0		0		0	0	0	0	0	1	0	0	24485
51275	wi	2015-10-26	Tent		AG		24486	0		0		0	0	0	0	0	1	0	0	24486
53080	yk	2015-11-17	tent		ag	arabiensis	27477	1		0		0	0	0	0	0	0	0	0	27477
53080	yk	2015-11-17	tent		ag	arabiensis	27479	1		0		0	0	0	0	0	0	0	0	27479
53080	yk	2015-11-17	tent		ag	arabiensis	27480	0		0		1	0	0	0	0	0	0	0	27480
53080	yk	2015-11-17	tent		ag	arabiensis	27486	0		0		0	0	0	0	0	0	1	0	27486
53080	yk	2015-11-17	tent		ag	gambiae	27478	1		0		0	0	0	0	0	0	0	0	27478
53080	yk	2015-11-17	tent		ag	gambiae	27482	0		0		0	1	0	0	0	0	0	0	27482
53080	yk	2015-11-17	tent		ag	gambiae	27483	0		0		0	1	0	0	0	0	0	0	27483
53080	yk	2015-11-17	tent		ag	gambiae	27484	0		0		0	0	0	0	0	1	0	0	27484
53080	yk	2015-11-17	tent		ag	gambiae	27485	0		0		0	0	0	0	0	0	1	0	27485
53080	yk	2015-11-17	tent		ag		27481	0		0		1	0	0	0	0	0	0	0	27481
BANANA FLOWER	JC	2015-04-20	Tent	L	AG		22731	0		0		0	1	0	0	0	0	0	0	22731
BANANA FLOWER	JC	2015-04-20	Tent	L	AG		22732	0		0		0	0	1	0	0	0	1	0	22732
BANANA FLOWER	JC	2015-04-20	Tent	L	AG		22733	0		0		0	0	2	0	0	1	0	0	22733
BANANA FLOWER	JC	2015-04-23	Tent	L	AG		22789	1		0		0	0	0	0	0	0	0	0	22789
BANANA FLOWER	JC	2015-04-23	Tent	L	AG		22790	0		0		0	0	1	0	1	0	0	0	22790
BANANA FLOWER	JC	2015-04-23	Tent	L	AG		22791	1		0		0	0	0	0	0	0	0	0	22791
BANANA FLOWER	JC	2015-04-23	Tent	D	AG		22792	0		0		0	0	1	0	1	0	0	0	22792
BANANA FLOWER	JC	2015-04-23	Tent	D	AG		22793	0		0		0	0	1	0	0	0	1	0	22793
BANANA FLOWER	JC	2015-04-23	Tent	D	AG		22794	0		0		0	0	0	0	0	0	0	0	22794
bibi kikoro	dc	2015-05-12	window	l	AG		22982	1		0		0	0	0	0	0	0	0	0	22982
bibi kikoro	dc	2015-05-12	window	l	AG		22983	0		0		0	1	0	0	0	0	0	0	22983
christian	jc	2015-04-30	tb	l	AG		22889	1		0		0	0	0	0	0	0	0	0	22889
christian	jc	2015-04-30	tb	l	AG		22890	0		1		0	0	0	0	0	0	0	0	22890
christian	jc	2015-04-30	tb	l	AG		22891	0		1		0	0	0	0	0	0	0	0	22891
christian	jc	2015-04-30	tb	l	AG		22892	0		1		0	0	0	0	0	0	0	0	22892
christian	jc	2015-04-30	tb	l	AG		22893	0		1		0	0	0	0	0	0	0	0	22893
christian	jc	2015-04-30	tb	l	AG		22894	0		0		0	0	1	0	0	1	0	0	22894
christian	jc	2015-04-30	tb	l	AG		22895	0		0		0	0	1	0	0	0	1	0	22895
dominic	dc	2015-04-30	Tent	l	AG		22870	1		0		0	0	0	0	0	0	0	0	22870
dominic	dc	2015-04-30	Tent	l	AG		22871	1		0		0	0	0	0	0	0	0	0	22871
dominic	dc	2015-04-30	Tent	l	AG		22872	0		1		0	0	0	0	0	0	0	0	22872
dominic	dc	2015-04-30	Tent	l	AG		22873	0		1		0	0	0	0	0	0	0	0	22873
dominic	dc	2015-04-30	Tent	l	AG		22874	0		1		0	0	0	0	0	0	0	0	22874
dominic	dc	2015-04-30	Tent	l	AG		22875	0		1		0	0	0	0	0	0	0	0	22875
dominic	dc	2015-04-30	Tent	l	AG		22876	0		1		0	0	0	0	0	0	0	0	22876
dominic	dc	2015-04-30	Tent	l	AG		22877	0		1		0	0	0	0	0	0	0	0	22877
dominic	dc	2015-04-30	Tent	l	AG		22878	0		1		0	0	0	0	0	0	0	0	22878
dominic	dc	2015-04-30	Tent	l	AG		22879	0		0		0	1	0	0	0	0	0	0	22879
dominic	dc	2015-04-30	Tent	l	AG		22880	0		0		0	0	0	0	0	1	0	0	22880
dominic	dc	2015-04-30	Tent	l	AG		22881	0		0		0	0	1	0	0	0	1	0	22881
dominic	dc	2015-04-30	Tent	l	AG		22882	0		0		0	0	1	0	0	0	1	0	22882
dominic	dc	2015-05-11	Tent	l	AG		22963	1		0		0	0	0	0	0	0	0	0	22963
dominic	dc	2015-05-11	Tent	l	AG		22964	1		0		0	0	0	0	0	0	0	0	22964
dominic	dc	2015-05-11	Tent	l	AG		22965	1		0		0	0	0	0	0	0	0	0	22965
dominic	dc	2015-05-11	Tent	l	AG		22966	0		1		0	0	0	0	0	0	0	0	22966
dominic	dc	2015-05-11	Tent	l	AG		22967	0		1		0	0	0	0	0	0	0	0	22967
dominic	dc	2015-05-11	Tent	l	AG		22968	0		1		0	0	0	0	0	0	0	0	22968
dominic	dc	2015-05-11	Tent	l	AG		22969	0		0		1	0	0	0	0	0	0	0	22969
dominic	dc	2015-05-11	Tent	l	AG		22970	0		0		1	0	0	0	0	0	0	0	22970
dominic	dc	2015-05-11	Tent	l	AG		22971	0		0		1	0	0	0	0	0	0	0	22971
dominic	dc	2015-05-11	Tent	l	AG		22972	0		0		1	0	0	0	0	0	0	0	22972
dominic	dc	2015-05-11	Tent	l	AG		22973	0		0		1	0	0	0	0	0	0	0	22973
dominic	dc	2015-05-11	Tent	l	AG		22974	0		0		1	0	0	0	0	0	0	0	22974
dominic	dc	2015-05-11	Tent	l	AG		22975	0		0		0	1	0	0	0	0	0	0	22975	lost
dominic	dc	2015-05-11	Tent	l	AG		22976	0		0		0	1	0	0	0	0	0	0	22976
dominic	dc	2015-05-11	Tent	l	AG		22977	0		0		0	1	0	0	0	0	0	0	22977
dominic	dc	2015-05-11	Tent	l	AG		22978	0		0		0	1	0	0	0	0	0	0	22978
dominic	dc	2015-05-11	Tent	l	AG		22979	0		0		0	0	0	0	0	1	0	0	22979
dominic	dc	2015-05-11	Tent	l	AG		22980	0		0		0	0	0	0	0	0	1	0	22980
dominic	dc	2015-05-11	Tent	l	AG		22981	0		0		0	0	0	0	0	0	0	1	22981
dominic	ws	2015-05-19	Tent	l	AG		24020	1		0		0	0	0	0	0	0	0	0	24020
dominic	ws	2015-05-19	Tent	l	AG		24021	1		0		0	0	0	0	0	0	0	0	24021
dominic	ws	2015-05-19	Tent	l	AG		24022	1		0		0	0	0	0	0	0	0	0	24022
dominic	ws	2015-05-19	Tent	l	AG		24023	0		1		0	0	0	0	0	0	0	0	24023
dominic	ws	2015-05-19	Tent	l	AG		24024	0		0		0	0	0	0	0	1	0	0	24024
dominic	ws	2015-05-19	Tent	l	AG		24025	0		0		0	0	0	0	0	0	1	0	24025
doto	yk	2015-06-04	Light	d	AG		24177	0		0		1	0	0	0	0	0	0	0	24177
doto	yk	2015-06-04	Light	d	AG		24178	0		0		0	1	0	0	0	0	0	0	24178
doto	yk	2015-06-04	Light	d	AG		24179	0		0		0	0	0	1	0	0	0	0	24179
doto	yk	2015-06-04	Light	d	AG		24180	0		0		0	0	0	0	1	0	0	0	24180
doto	yk	2015-06-04	Light	d	AG		24181	0		0		0	0	0	0	1	0	0	0	24181
doto	yk	2015-06-04	Light	d	AG		24182	0		0		0	0	0	0	0	1	0	0	24182
doto	yk	2015-06-04	Light	d	AG		24183	0		0		0	0	0	0	0	0	1	0	24183
doto	yk	2015-06-04	Light	d	AG		24184	0		0		0	0	0	0	0	0	1	0	24184
doto	yk	2015-06-04	Light	d	AG		24185	0		0		0	0	0	0	0	0	1	0	24185
doto	yk	2015-06-17	Light	l	AG		24261	0		0		0	0	0	0	0	0	1	0	24261
doto	dc	2015-06-08	Tent	l	AG		24201	1		0		0	0	0	0	0	0	0	0	24201
doto	dc	2015-06-08	Tent	l	AG		24202	1		0		0	0	0	0	0	0	0	0	24202
doto	dc	2015-06-08	Tent	l	AG		24203	0		1		0	0	0	0	0	0	0	0	24203
doto	dc	2015-06-08	Tent	l	AG		24204	0		1		0	0	0	0	0	0	0	0	24204
doto	dc	2015-06-08	Tent	l	AG		24205	0		0		0	0	1	1	0	0	0	0	24205
doto	dc	2015-06-08	Tent	l	AG		24206	0		0		0	0	1	0	1	0	0	0	24206
doto	dc	2015-06-08	Tent	l	AG		24207	0		0		0	0	2	0	1	0	0	0	24207
doto	dc	2015-06-08	Tent	l	AG		24208	0		0		0	0	1	0	0	1	0	0	24208
doto	dc	2015-06-08	Tent	l	AG		24209	0		0		0	0	1	0	0	1	0	0	24209
doto	dc	2015-06-08	Tent	l	AG		24210	0		0		0	0	0	0	0	0	0	1	24210
doto	yk	2015-06-25	Tent	l	AG		24310	1		0		0	0	0	0	0	0	0	0	24310
doto	yk	2015-06-25	Tent	l	AG		24311	0		0		1	0	0	0	0	0	0	0	24311
doto	yk	2015-06-25	Tent	l	AG		24312	0		0		0	0	1	1	0	0	0	0	24312
doto	yk	2015-06-25	Tent	l	AG		24313	0		0		0	0	2	1	0	0	0	0	24313
doto	yk	2015-06-25	Tent	l	AG		24314	0		0		0	0	1	0	0	0	1	0	24314
doto	yk	2015-06-25	Tent	l	AG		24315	0		0		0	0	1	0	0	0	1	0	24315
doto	yk	2015-06-25	Tent	l	AG		24316	0		0		0	0	1	0	0	0	1	0	24316
doto	yk	2015-06-25	Tent	l	AG		24317	0		0		0	0	2	0	0	0	1	0	24317
dotto	yk	2015-05-07	Tent	l	AG		22985	1		0		0	0	0	0	0	0	0	0	22985
dotto	yk	2015-05-07	Tent	l	AG		22986	0		0		0	0	2	0	0	1	0	0	22986
faustini	dc	2015-05-19	Tent	l	AG		24010	1		0		0	0	0	0	0	0	0	0	24010
faustini	dc	2015-05-19	Tent	l	AG		24011	1		0		0	0	0	0	0	0	0	0	24011
faustini	dc	2015-05-19	Tent	l	AG		24012	0		1		0	0	0	0	0	0	0	0	24012
faustini	dc	2015-05-19	Tent	l	AG		24013	0		1		0	0	0	0	0	0	0	0	24013
faustini	dc	2015-05-19	Tent	l	AG		24014	0		0		1	0	0	0	0	0	0	0	24014
faustini	dc	2015-05-19	Tent	l	AG		24015	0		0		0	0	0	0	0	0	1	0	24015
faustino	matowo	2015-06-02	Tent	l	funestus		24145	0		0		0	0	1	0	1	0	0	0	24145
faustino	matowo	2015-06-02	Tent	l	AG		24146	1		0		0	0	0	0	0	0	0	0	24146
faustino	matowo	2015-06-02	Tent	l	AG		24147	0		1		0	0	0	0	0	0	0	0	24147
faustino	matowo	2015-06-02	Tent	l	AG		24148	0		0		1	0	0	0	0	0	0	0	24148
faustino	matowo	2015-06-02	Tent	l	AG		24149	0		0		0	1	0	0	0	0	0	0	24149
faustino	matowo	2015-06-02	Tent	l	AG		24150	0		0		0	1	0	0	0	0	0	0	24150
faustino	matowo	2015-06-02	Tent	l	AG		24151	0		0		0	0	0	0	0	0	0	1	24151
faustino	matowo	2015-06-02	Tent	l	AG		24152	0		0		0	0	1	0	1	0	0	0	24152
faustino	matowo	2015-06-02	Tent	l	AG		24153	0		0		0	0	1	0	0	1	0	0	24153
fredrick	wiseman	2015-11-17	Tent		AF	gambiae	27487	0		1		0	0	0	0	0	0	0	0	27487
fredrick	wiseman	2015-11-17	Tent		AF	gambiae	27488	0		0		1	0	0	0	0	0	0	0	27488
fredrick	wiseman	2015-11-17	Tent		AF	gambiae	27490	0		0		0	1	0	0	0	0	0	0	27490
fredrick	wiseman	2015-11-17	Tent		AF	gambiae	27491	0		0		0	0	0	1	0	0	0	0	27491
fredrick	wiseman	2015-11-17	Tent		AF	gambiae	27492	0		0		0	0	0	0	1	0	0	0	27492
fredrick	wiseman	2015-11-17	Tent		AF	gambiae	27493	0		0		0	0	0	0	0	1	0	0	27493
fredrick	wiseman	2015-11-17	Tent		AF	gambiae	27494	0		0		0	0	0	0	0	0	1	0	27494
fredrick	wiseman	2015-11-17	Tent		AG	gambiae	27496	0		1		0	0	0	0	0	0	0	0	27496
fredrick	wiseman	2015-11-17	Tent		AG	gambiae	27499	0		1		0	0	0	0	0	0	0	0	27499
fredrick	wiseman	2015-11-17	Tent		AG	gambiae	27501	0		1		0	0	0	0	0	0	0	0	27501
fredrick	wiseman	2015-11-17	Tent		AG	gambiae	27503	0		1		0	0	0	0	0	0	0	0	27503
fredrick	wiseman	2015-11-17	Tent		AG	gambiae	27504	0		1		0	0	0	0	0	0	0	0	27504
fredrick	wiseman	2015-11-17	Tent		AG	gambiae	27507	0		0		0	1	0	0	0	0	0	0	27507
fredrick	tg	2015-11-17	wise		AF		27489	0		0		0	1	0	0	0	0	0	0	27489
fredrick	tg	2015-11-17	wise		AG		27495	1		0		0	0	0	0	0	0	0	0	27495
fredrick	tg	2015-11-17	wise		AG		27497	0		1		0	0	0	0	0	0	0	0	27497
fredrick	tg	2015-11-17	wise		AG		27498	0		1		0	0	0	0	0	0	0	0	27498
fredrick	tg	2015-11-17	wise		AG		27500	0		1		0	0	0	0	0	0	0	0	27500
fredrick	tg	2015-11-17	wise		AG		27502	0		1		0	0	0	0	0	0	0	0	27502
fredrick	tg	2015-11-17	wise		AG		27505	0		0		1	0	0	0	0	0	0	0	27505
fredrick	tg	2015-11-17	wise		AG		27506	0		0		0	1	0	0	0	0	0	0	27506
fredrick	tg	2015-11-17	wise		AG		27508	0		0		0	1	0	0	0	0	0	0	27508
fredrick	tg	2015-11-17	wise		AG		27509	0		0		0	1	0	0	0	0	0	0	27509
fredrick	tg	2015-11-17	wise		AG		27510	0		0		0	1	0	0	0	0	0	0	27510
fredrick	tg	2015-11-17	wise		AG		27511	0		0		0	0	0	0	0	1	0	0	27511
fredrick	tg	2015-11-17	wise		AG		27512	0		0		0	0	0	0	0	0	1	0	27512
fredrick	tg	2015-11-17	wise		AG		27513	0		0		0	0	0	0	0	0	1	0	27513
kakoma	jc	2015-06-18	Tent	l	AG		24251	1		0		0	0	0	0	0	0	0	0	24251
kakoma	jc	2015-06-18	Tent	l	AG		24252	0		1		0	0	0	0	0	0	0	0	24252
kakoma	jc	2015-06-18	Tent	l	AG		24253	0		1		0	0	0	0	0	0	0	0	24253
kakoma	jc	2015-06-18	Tent	l	AG		24254	0		0		0	1	0	0	0	0	0	0	24254
kakoma	jc	2015-06-18	Tent	l	AG		24255	0		0		0	0	1	0	1	0	0	0	24255
kakoma	jc	2015-06-18	Tent	l	AG		24256	0		0		0	0	1	0	0	1	0	0	24256
kakoma	jc	2015-06-18	Tent	l	AG		24257	0		0		0	0	1	0	0	0	1	0	24257
kakoma	jc	2015-06-18	Tent	l	AG		24258	0		0		0	0	1	0	0	0	1	0	24258
kakoma	jc	2015-06-18	Tent	l	AG		24259	0		0		0	0	1	0	0	0	1	0	24259
kakoma	jc	2015-06-18	Tent	l	AG		24260	0		0		0	0	2	0	0	0	1	0	24260
kakoma	jc	2015-06-18	Tent	l	AF		24262	0		0		1	0	0	0	0	0	0	0	24262
kakoma	jc	2015-06-18	Tent	l	AF		24263	0		0		1	0	0	0	0	0	0	0	24263
kakoma	jc	2015-06-18	Tent	l	AF		24264	0		0		1	0	0	0	0	0	0	0	24264
kakoma	jc	2015-06-18	Tent	l	AF		24265	0		0		1	0	0	0	0	0	0	0	24265
kakoma	jc	2015-06-18	Tent	l	AF		24266	0		0		0	1	0	0	0	0	0	0	24266
kakoma	jc	2015-06-18	Tent	l	AF		24267	0		0		0	1	0	0	0	0	0	0	24267
kakoma	jc	2015-06-18	Tent	l	AF		24268	0		0		0	0	1	1	0	0	0	0	24268
kakoma	jc	2015-06-18	Tent	l	AF		24269	0		0		0	0	1	1	0	0	0	0	24269
kakoma	jc	2015-06-18	Tent	l	AF		24270	0		0		0	0	1	1	0	0	0	0	24270
kakoma	jc	2015-06-18	Tent	l	AF		24271	0		0		0	0	1	0	1	0	0	0	24271
kakoma	jc	2015-06-18	Tent	l	AF		24272	0		0		0	0	1	0	1	0	0	0	24272
kakoma	jc	2015-06-18	Tent	l	AF		24273	0		0		0	0	1	0	0	1	0	0	24273
kakoma	jc	2015-06-18	Tent	l	AF		24274	0		0		0	0	1	0	0	1	0	0	24274
kakoma	jc	2015-06-18	Tent	l	AF		24275	0		0		0	0	2	0	0	1	0	0	24275
kakoma	jc	2015-06-18	Tent	l	AF		24276	0		0		0	0	1	0	0	0	1	0	24276
kasege	dc +ev	2015-12-10	Light	dead	AG	arabiensis	28545	1		0		0	0	0	0	0	0	0	0	28545
kasege	dc +ev	2015-12-10	Light	dead	AG	arabiensis	28546	1		0		0	0	0	0	0	0	0	0	28546
kasege		2015-12-16	Light	dead	AG	arabiensis	28779	0	0	1	0	0	0	0	0	0	0	0	0	28779
kasege		2015-12-16	Light	dead	AG	arabiensis	28780	0	0	1	0	0	0	0	0	0	0	0	0	28780
kasege		2015-12-16	Light	dead	AG	arabiensis	28787	0	0	0	0	0	0	0	0	0	1	0	0	28787
kasege		2015-12-16	Light	live	AG	arabiensis	28797	0	0	0	0	0	0	0	0	0	0	1	0	28797
kasege		2015-12-17	Light	dead	AG	arabiensis	28802	0	0	0	0	0	0	0	1	0	0	0	0	28802
kasege		2015-12-18	Light	live	AG	arabiensis	28833	0	0	0	0	0	0	0	1	0	0	0	0	28833
kasege		2015-12-19	Light	dead	AG	arabiensis	28857	0	0	1	0	0	0	0	0	0	0	0	0	28857
kasege		2015-12-19	Light	dead	AG	arabiensis	28858	0	0	1	0	0	0	0	0	0	0	0	0	28858
kasege		2015-12-19	Light	dead	AG	arabiensis	28859	0	0	1	0	0	0	0	0	0	0	0	0	28859
kasege		2015-12-19	Light	dead	AG	arabiensis	28860	0	0	1	0	0	0	0	0	0	0	0	0	28860
kasege		2015-12-19	Light	dead	AG	arabiensis	28865	0	0	0	0	0	0	0	1	0	0	0	0	28865
kasege		2015-12-19	Light	dead	AG	arabiensis	28866	0	0	0	0	0	0	0	1	0	0	0	0	28866
kasege		2015-12-19	Light	dead	AG	arabiensis	28873	0	0	0	0	0	0	0	0	0	1	0	0	28873
kasege		2015-12-19	Light	dead	AG	arabiensis	28874	0	0	0	0	0	0	0	0	0	1	0	0	28874
kasege		2015-12-19	Light	dead	AG	arabiensis	28877	0	0	0	0	0	0	0	0	0	0	1	0	28877
kasege		2015-12-19	Light	live	AG	arabiensis	28888	0	0	1	0	0	0	0	0	0	0	0	0	28888
kasege		2015-12-20	Light	live	AG	arabiensis	28890	0	0	1	0	0	0	0	0	0	0	0	0	28890
kasege		2015-12-20	Light	live	AG	arabiensis	28896	0	0	0	0	0	0	0	1	0	0	0	0	28896
kasege		2015-12-20	Light	live	AG	arabiensis	28898	0	0	0	0	0	0	0	1	0	0	0	0	28898
kasege		2015-12-20	Light	live	AG	arabiensis	28899	0	0	0	0	0	0	0	1	0	0	0	0	28899
kasege		2016-01-17	Light	dead	AG	arabiensis	30688	1	0	0	0	0	0	0	0	0	0	0	0	30688
kasege		2016-01-17	Light	dead	AG	arabiensis	30690	1	0	0	0	0	0	0	0	0	0	0	0	30690
kasege		2016-01-17	Light	dead	AG	arabiensis	30692	1	0	0	0	0	0	0	0	0	0	0	0	30692
kasege		2016-01-17	Light	dead	AG	arabiensis	30694	0	0	1	0	0	0	0	0	0	0	0	0	30694
kasege		2016-01-17	Light	dead	AG	arabiensis	30696	0	0	1	0	0	0	0	0	0	0	0	0	30696
kasege		2016-01-17	Light	dead	AG	arabiensis	30699	0	0	0	0	1	0	0	0	0	0	0	0	30699
kasege		2016-01-17	Light	dead	AG	arabiensis	30701	0	0	0	0	0	0	0	1	0	0	0	0	30701
kasege		2016-01-17	Light	dead	AG	arabiensis	30702	0	0	0	0	0	0	0	1	0	0	0	0	30702
kasege		2016-01-17	Light	dead	AG	arabiensis	30705	0	0	0	0	0	0	0	1	0	0	0	0	30705
kasege		2016-01-17	Light	dead	AG	arabiensis	30706	0	0	0	0	0	0	0	1	0	0	0	0	30706
kasege		2016-01-17	Light	dead	AG	arabiensis	30708	0	0	0	0	0	0	0	0	1	0	0	0	30708
kasege		2016-01-17	Light	dead	AG	arabiensis	30712	0	0	0	0	0	0	0	0	0	0	1	0	30712
kasege	dc	2015-10-22	Tent		AG	arabiensis	24466	1		0		0	0	0	0	0	0	0	0	24466
kasege	dc	2015-10-22	Tent		AG	arabiensis	24471	1		0		0	0	0	0	0	0	0	0	24471
kasege	yk	2015-12-10	tent	live	AG	arabiensis	28591	0		0		0	1	0	0	0	0	0	0	28591
kasege	yk	2015-12-05	Tent	dead	AG	arabiensis	27838	0		1		0	0	0	0	0	0	0	0	27838
kasege	yk	2015-12-05	Tent	dead	AG	arabiensis	27841	0		0		0	1	0	0	0	0	0	0	27841
kasege	yk	2015-12-05	Tent	dead	AG	arabiensis	27842	0		0		0	1	0	0	0	0	0	0	27842
kasege	yk	2015-12-05	Tent	dead	AG	arabiensis	27843	0		0		0	1	0	0	0	0	0	0	27843
kasege	yk	2015-12-05	Tent	live	AG	arabiensis	27848	1		0		0	0	0	0	0	0	0	0	27848
kasege	yk	2015-12-05	Tent	live	AG	arabiensis	27849	1		0		0	0	0	0	0	0	0	0	27849
kasege	yk	2015-12-05	Tent	live	AG	arabiensis	27850	0		1		0	0	0	0	0	0	0	0	27850
kasege	yk	2015-12-05	Tent	live	AG	arabiensis	27853	0		1		0	0	0	0	0	0	0	0	27853
kasege	yk	2015-12-05	Tent	live	AG	arabiensis	27854	0		1		0	0	0	0	0	0	0	0	27854
kasege	yk	2015-12-05	Tent	live	AG	arabiensis	27856	0		0		0	1	0	0	0	0	0	0	27856
kasege	yk	2015-12-05	Tent	live	AG	arabiensis	27858	0		0		0	1	0	0	0	0	0	0	27858
kasege	yk	2015-12-05	Tent	live	AG	arabiensis	27860	0		0		0	0	0	0	1	0	0	0	27860
kasege	yk	2015-12-05	Tent	live	AG	arabiensis	27861	0		0		0	0	0	0	0	1	0	0	27861
kasege	yk	2015-12-05	Tent	live	AG	arabiensis	27863	0		0		0	0	0	0	0	0	1	0	27863
kasege	yk	2015-12-05	Tent	live	AG	arabiensis	27864	0		0		0	0	0	0	0	0	1	0	27864
kasege	yk	2015-12-05	Tent	live	AG	arabiensis	27865	0		0		0	0	0	0	0	0	1	0	27865
kasege	yk	2015-12-11	Tent	live	AG	arabiensis	28613	1		0		0	0	0	0	0	0	0	0	28613
kasege	yk	2015-12-11	Tent	live	AG	arabiensis	28615	0		1		0	0	0	0	0	0	0	0	28615
kasege	yk	2015-12-11	Tent	dead	AG	arabiensis	28638	0		1		0	0	0	0	0	0	0	0	28638
kasege	yk	2015-12-11	Tent	dead	AG	arabiensis	28639	0		1		0	0	0	0	0	0	0	0	28639
kasege	yk	2015-12-11	Tent	dead	AG	arabiensis	28641	0		1		0	0	0	0	0	0	0	0	28641
kasege	yk	2015-12-11	Tent	dead	AG	arabiensis	28642	0		0		1	0	0	0	0	0	0	0	28642
kasege	yk	2015-12-11	Tent	dead	AG	arabiensis	28643	0		0		0	1	0	0	0	0	0	0	28643
kasege	yk	2015-12-11	Tent	dead	AG	arabiensis	28644	0		0		0	0	0	1	0	0	0	0	28644
kasege		2015-12-15	Tent	dead	AG	arabiensis	28767	0	0	0	0	0	0	0	0	0	0	1	0	28767
kasege		2015-12-17	Tent	dead	AG	arabiensis	28799	0	0	0	0	0	0	0	1	0	0	0	0	28799
kasege		2015-12-17	Tent	dead	AG	arabiensis	28800	0	0	0	0	0	0	0	0	1	0	0	0	28800
kasege		2015-12-17	Tent	live	AG	arabiensis	28807	0	0	0	0	0	0	0	0	0	1	0	0	28807
kasege		2015-12-18	Tent	dead	AG	arabiensis	28810	0	0	1	0	0	0	0	0	0	0	0	0	28810
kasege		2015-12-18	Tent	live	AG	arabiensis	28814	0	0	1	0	0	0	0	0	0	0	0	0	28814
kasege		2015-12-18	Tent	live	AG	arabiensis	28815	0	0	1	0	0	0	0	0	0	0	0	0	28815
kasege		2015-12-18	Tent	live	AG	arabiensis	28817	0	0	1	0	0	0	0	0	0	0	0	0	28817
kasege		2015-12-18	Tent	live	AG	arabiensis	28818	0	0	1	0	0	0	0	0	0	0	0	0	28818
kasege		2015-12-19	Tent	live	AG	arabiensis	28837	0	0	1	0	0	0	0	0	0	0	0	0	28837
kasege		2015-12-19	Tent	live	AG	arabiensis	28839	0	0	1	0	0	0	0	0	0	0	0	0	28839
kasege		2015-12-19	Tent	live	AG	arabiensis	28840	0	0	1	0	0	0	0	0	0	0	0	0	28840
kasege		2015-12-19	Tent	live	AG	arabiensis	28848	0	0	0	0	0	0	0	0	1	0	0	0	28848
kasege		2015-12-19	Tent	live	AG	arabiensis	28849	0	0	0	0	0	0	0	0	1	0	0	0	28849
kasege		2015-12-19	Tent	live	AG	arabiensis	28855	0	0	0	0	0	0	0	0	0	0	1	0	28855
kasege		2015-12-19	Tent	live	AG	arabiensis	28856	0	0	0	0	0	0	0	0	0	0	1	0	28856
kasege		2015-12-19	Tent	dead	AG	arabiensis	28878	0	0	1	0	0	0	0	0	0	0	0	0	28878
kasege		2015-12-19	Tent	dead	AG	arabiensis	28880	0	0	1	0	0	0	0	0	0	0	0	0	28880
kasege		2015-12-19	Tent	dead	AG	arabiensis	28881	0	0	1	0	0	0	0	0	0	0	0	0	28881
kasege		2015-12-19	Tent	dead	AG	arabiensis	28882	0	0	1	0	0	0	0	0	0	0	0	0	28882
kasege		2015-12-19	Tent	dead	AG	arabiensis	28884	0	0	0	0	0	0	0	0	1	0	0	0	28884
kasege		2015-12-19	Tent	dead	AG	arabiensis	28885	0	0	0	0	0	0	0	0	1	0	0	0	28885
kasege		2015-12-20	Tent	dead	AG	arabiensis	28904	0	0	0	0	0	0	0	1	0	0	0	0	28904
kasege		2015-12-20	Tent	dead	AG	arabiensis	28905	0	0	0	0	0	0	0	0	1	0	0	0	28905
kasege		2015-12-20	Tent	dead	AG	arabiensis	28906	0	0	0	0	0	0	0	0	0	0	1	0	28906
kasege		2015-12-20	Tent	live	AG	arabiensis	28907	0	0	1	0	0	0	0	0	0	0	0	0	28907
kasege		2015-12-20	Tent	live	AG	arabiensis	28908	0	0	1	0	0	0	0	0	0	0	0	0	28908
kasege		2015-12-20	Tent	live	AG	arabiensis	29411	0	0	0	0	0	0	0	1	0	0	0	0	29411
kasege		2015-12-20	Tent	live	AG	arabiensis	29412	0	0	0	0	0	0	0	0	1	0	0	0	29412
kasege		2015-12-20	Tent	live	AG	arabiensis	29413	0	0	0	0	0	0	0	0	0	0	1	0	29413
kasege		2016-01-09	Tent	live	AG	arabiensis	30546	0	0	0	0	0	0	0	1	0	0	0	0	30546
kasege		2016-01-09	Tent	live	AG	arabiensis	30549	0	0	0	0	0	0	0	0	0	1	0	0	30549
kasege		2016-01-09	Tent	live	AG	arabiensis	30552	0	0	0	0	0	0	0	0	0	0	1	0	30552
kasege		2016-01-10	Tent	live	AG	arabiensis	30555	1	0	0	0	0	0	0	0	0	0	0	0	30555
kasege		2016-01-10	Tent	live	AG	arabiensis	30557	1	0	0	0	0	0	0	0	0	0	0	0	30557
kasege		2016-01-10	Tent	live	AG	arabiensis	30562	0	0	1	0	0	0	0	0	0	0	0	0	30562
kasege		2016-01-10	Tent	live	AG	arabiensis	30567	0	0	0	0	0	0	0	0	1	0	0	0	30567
kasege		2016-01-10	Tent	live	AG	arabiensis	30569	0	0	0	0	0	0	0	0	0	1	0	0	30569
kasege		2016-01-10	Tent	live	AG	arabiensis	30572	0	0	0	0	0	0	0	0	0	0	1	0	30572
kasege		2016-01-10	Tent	live	AG	arabiensis	30574	0	0	0	0	0	0	0	0	0	0	1	0	30574
kasege		2016-01-11	Tent	live	AG	arabiensis	30577	1	0	0	0	0	0	0	0	0	0	0	0	30577
kasege		2016-01-11	Tent	live	AG	arabiensis	30586	0	0	0	0	0	1	0	0	0	0	0	0	30586
kasege		2016-01-11	Tent	live	AG	arabiensis	30587	0	0	0	0	0	1	0	0	0	0	0	0	30587
kasege		2016-01-11	Tent	live	AG	arabiensis	30590	0	0	0	0	0	1	0	0	0	0	0	0	30590
kasege		2016-01-12	Tent	live	AG	arabiensis	30647	1	0	0	0	0	0	0	0	0	0	0	0	30647
kasege		2016-01-12	Tent	live	AG	arabiensis	30648	0	0	1	0	0	0	0	0	0	0	0	0	30648
kasege		2016-01-12	Tent	live	AG	arabiensis	30650	0	0	0	0	1	0	0	0	0	0	0	0	30650
kasege		2016-01-12	Tent	live	AG	arabiensis	30657	0	0	0	0	0	0	0	0	0	1	0	0	30657
kasege		2016-01-13	Tent	live	AG	arabiensis	30666	1	0	0	0	0	0	0	0	0	0	0	0	30666
kasege		2016-01-13	Tent	live	AG	arabiensis	30667	1	0	0	0	0	0	0	0	0	0	0	0	30667
kasege		2016-01-13	Tent	live	AG	arabiensis	30669	0	0	1	0	0	0	0	0	0	0	0	0	30669
kasege		2016-01-13	Tent	live	AG	arabiensis	30670	0	0	1	0	0	0	0	0	0	0	0	0	30670
kasege		2016-01-13	Tent	live	AG	arabiensis	30673	0	0	1	0	0	0	0	0	0	0	0	0	30673
kasege		2016-01-13	Tent	live	AG	arabiensis	30676	0	0	0	0	1	0	0	0	0	0	0	0	30676
kasege		2016-01-13	Tent	live	AG	arabiensis	30680	0	0	0	0	0	0	0	0	1	0	0	0	30680
kasege		2016-01-13	Tent	live	AG	arabiensis	30681	0	0	0	0	0	0	0	0	1	0	0	0	30681
kasege		2016-01-13	Tent	live	AG	arabiensis	30682	0	0	0	0	0	0	0	0	0	1	0	0	30682
kasege		2016-01-13	Tent	live	AG	arabiensis	30684	0	0	0	0	0	0	0	0	0	0	1	0	30684
kasege		2016-01-13	Tent	live	AG	arabiensis	30687	0	0	0	0	0	0	0	0	0	0	1	0	30687
kasege		2016-01-17	Tent	live	AG	arabiensis	30719	1	0	0	0	0	0	0	0	0	0	0	0	30719
kasege		2016-01-17	Tent	live	AG	arabiensis	30720	1	0	0	0	0	0	0	0	0	0	0	0	30720
kasege		2016-01-17	Tent	live	AG	arabiensis	30721	1	0	0	0	0	0	0	0	0	0	0	0	30721
kasege		2016-01-17	Tent	live	AG	arabiensis	30723	1	0	0	0	0	0	0	0	0	0	0	0	30723
kasege		2016-01-17	Tent	live	AG	arabiensis	30724	0	0	1	0	0	0	0	0	0	0	0	0	30724
kasege		2016-01-17	Tent	live	AG	arabiensis	30725	0	0	1	0	0	0	0	0	0	0	0	0	30725
kasege		2016-01-17	Tent	live	AG	arabiensis	30726	0	0	1	0	0	0	0	0	0	0	0	0	30726
kasege		2016-01-17	Tent	live	AG	arabiensis	30728	0	0	1	0	0	0	0	0	0	0	0	0	30728
kasege		2016-01-17	Tent	live	AG	arabiensis	30729	0	0	0	0	1	0	0	0	0	0	0	0	30729
kasege		2016-01-17	Tent	live	AG	arabiensis	30730	0	0	0	0	1	0	0	0	0	0	0	0	30730
kasege		2016-01-20	Tent	live	AG	arabiensis	30776	1	0	0	0	0	0	0	0	0	0	0	0	30776
kasege		2016-01-20	Tent	live	AG	arabiensis	30777	1	0	0	0	0	0	0	0	0	0	0	0	30777
kasege		2016-01-20	Tent	live	AG	arabiensis	30781	0	0	1	0	0	0	0	0	0	0	0	0	30781
kasege		2016-01-20	Tent	live	AG	arabiensis	30782	0	0	1	0	0	0	0	0	0	0	0	0	30782
kasege		2016-01-20	Tent	live	AG	arabiensis	30783	0	0	1	0	0	0	0	0	0	0	0	0	30783
kasege		2016-01-20	Tent	live	AG	arabiensis	30784	0	0	1	0	0	0	0	0	0	0	0	0	30784
kasege		2016-01-20	Tent	live	AG	arabiensis	30785	0	0	0	0	0	0	0	1	0	0	0	0	30785
kasege		2016-01-20	Tent	live	AG	arabiensis	30786	0	0	0	0	0	0	0	1	0	0	0	0	30786
kasege		2016-01-20	Tent	live	AG	arabiensis	30787	0	0	0	0	0	0	0	1	0	0	0	0	30787
kasege		2016-01-20	Tent	live	AG	arabiensis	30789	0	0	0	0	0	0	0	1	0	0	0	0	30789
kasege		2016-01-20	Tent	live	AG	arabiensis	30790	0	0	0	0	0	0	0	0	1	0	0	0	30790
kasege		2016-01-20	Tent	live	AG	arabiensis	30791	0	0	0	0	0	0	0	0	1	0	0	0	30791
kasege		2016-01-20	Tent	live	AG	arabiensis	30795	0	0	0	0	0	0	0	0	0	0	1	0	30795
kasege		2016-01-20	Tent	dead	AG	arabiensis	30797	1	0	0	0	0	0	0	0	0	0	0	0	30797
kasege		2016-01-20	Tent	dead	AG	arabiensis	30799	0	0	1	0	0	0	0	0	0	0	0	0	30799
kasege		2016-01-20	Tent	dead	AG	arabiensis	30801	0	0	0	0	0	0	0	1	0	0	0	0	30801
kasege		2016-01-20	Tent	dead	AG	arabiensis	30803	0	0	0	0	0	0	0	1	0	0	0	0	30803
kasege	dc +ev	2015-12-05	window	live	AG	arabiensis	27834	0		0		0	0	0	0	0	0	1	0	27834
kasege		2015-12-15	window	live	AG	arabiensis	28776	0	0	0	0	0	0	0	0	0	1	0	0	28776
kasege		2016-01-20	window	live	AG	arabiensis	30764	1	0	0	0	0	0	0	0	0	0	0	0	30764
kasege		2016-01-20	window	live	AG	arabiensis	30765	0	0	1	0	0	0	0	0	0	0	0	0	30765
kasege		2016-01-20	window	live	AG	arabiensis	30767	0	0	0	0	0	0	0	0	1	0	0	0	30767
kasege		2016-01-20	window	live	AG	arabiensis	30769	0	0	0	0	0	0	0	0	0	0	0	0	30769
kasege		2015-12-18	Light	live	AG	gambiae	28831	0	0	1	0	0	0	0	0	0	0	0	0	28831
kasege		2015-12-18	Light	live	AG	gambiae	28835	0	0	0	0	0	0	0	0	0	0	1	0	28835
kasege		2015-12-19	Light	dead	AG	gambiae	28862	0	0	1	0	0	0	0	0	0	0	0	0	28862
kasege		2015-12-19	Light	dead	AG	gambiae	28868	0	0	0	0	0	0	0	0	1	0	0	0	28868
kasege		2015-12-20	Light	dead	AG	gambiae	29416	0	0	0	0	0	0	0	0	0	1	0	0	29416
kasege	yk	2015-12-10	Tent	live	AG	gambiae	28581	1		0		0	0	0	0	0	0	0	0	28581
kasege	yk	2015-11-02	Tent		AG	gambiae	26432	0		0		0	0	1	0	1	0	0	0	26432
kasege	yk	2015-12-05	Tent	dead	AG	gambiae	27835	1		0		0	0	0	0	0	0	0	0	27835
kasege	yk	2015-12-05	Tent	dead	AG	gambiae	27836	1		0		0	0	0	0	0	0	0	0	27836
kasege	yk	2015-12-05	Tent	dead	AG	gambiae	27837	0		1		0	0	0	0	0	0	0	0	27837
kasege	yk	2015-12-05	Tent	dead	AG	gambiae	27844	0		0		0	0	0	0	0	1	0	0	27844
kasege	yk	2015-12-05	Tent	live	AG	gambiae	27845	1		0		0	0	0	0	0	0	0	0	27845
kasege	yk	2015-12-05	Tent	live	AG	gambiae	27846	1		0		0	0	0	0	0	0	0	0	27846
kasege	yk	2015-12-05	Tent	live	AG	gambiae	27847	1		0		0	0	0	0	0	0	0	0	27847
kasege	yk	2015-12-05	Tent	live	AG	gambiae	27851	0		1		0	0	0	0	0	0	0	0	27851
kasege	yk	2015-12-05	Tent	live	AG	gambiae	27852	0		1		0	0	0	0	0	0	0	0	27852
kasege	yk	2015-12-05	Tent	live	AG	gambiae	27855	0		0		0	1	0	0	0	0	0	0	27855
kasege	yk	2015-12-05	Tent	live	AG	gambiae	27857	0		0		0	1	0	0	0	0	0	0	27857
kasege	yk	2015-12-05	Tent	live	AG	gambiae	27859	0		0		0	1	0	0	0	0	0	0	27859
kasege	yk	2015-12-05	Tent	live	AG	gambiae	27862	0		0		0	0	0	0	0	1	0	0	27862
kasege		2015-12-17	Tent	live	AG	gambiae	28808	0	0	0	0	0	0	0	0	0	0	1	0	28808
kasege		2015-12-18	Tent	live	AG	gambiae	28824	0	0	0	0	0	0	0	1	0	0	0	0	28824
kasege		2016-01-12	Tent	live	AG	gambiae	30659	0	0	0	0	0	0	0	0	0	1	0	0	30659
kasege		2016-01-12	Tent	live	AG	gambiae	30661	0	0	0	0	0	0	0	0	0	0	1	0	30661
kasege		2016-01-12	Tent	live	AG	gambiae	30663	0	0	0	0	0	0	0	0	0	0	1	0	30663
kasege		2016-01-13	Tent	live	AG	gambiae	30674	0	0	0	0	1	0	0	0	0	0	0	0	30674
kasege		2016-01-17	Tent	live	AG	gambiae	30727	0	0	1	0	0	0	0	0	0	0	0	0	30727
kasege	yk	2015-11-12	tent	all	ag	gambiae	27450	1		0		0	0	0	0	0	0	0	0	27450
kasege	yk	2015-11-12	tent	all	ag	gambiae	27451	0		1		0	0	0	0	0	0	0	0	27451
kasege	dc +ev	2015-12-05	window	live	AG	gambiae	27832	0		0		0	1	0	0	0	0	0	0	27832
kasege	dc +ev	2015-12-05	window	live	AG	gambiae	27833	0		0		0	0	0	0	0	1	0	0	27833
kasege		2016-01-20	window	live	AG	gambiae	30766	0	0	0	0	0	0	0	1	0	0	0	0	30766
kasege	dc +ev	2015-12-10	Light	dead	AG	other	28553	0		0		1	0	0	0	0	0	0	0	28553
kasege		2015-12-18	Light	live	AG	other	28830	0	0	1	0	0	0	0	0	0	0	0	0	28830
kasege	yk	2015-12-05	Tent	dead	AG	other	27839	0		0		0	1	0	0	0	0	0	0	27839
kasege	yk	2015-12-05	Tent	dead	AG	other	27840	0		0		0	1	0	0	0	0	0	0	27840
kasege		2015-12-18	Tent	dead	AG	other	28811	0	0	1	0	0	0	0	0	0	0	0	0	28811
kasege		2015-12-20	Tent	live	AG	other	28909	0	0	1	0	0	0	0	0	0	0	0	0	28909
kasege		2015-12-20	Tent	live	AG	other	28910	0	0	1	0	0	0	0	0	0	0	0	0	28910
kasege		2016-01-17	Tent	live	AG	other	30735	0	0	0	0	0	0	0	0	0	1	0	0	30735
kasege	dc +ev	2015-12-03	Light	dead	AG		27706	1		0		0	0	0	0	0	0	0	0	27706
kasege	dc +ev	2015-12-03	Light	dead	AG		27707	1		0		0	0	0	0	0	0	0	0	27707
kasege	dc +ev	2015-12-03	Light	dead	AG		27708	1		0		0	0	0	0	0	0	0	0	27708
kasege	dc +ev	2015-12-03	Light	dead	AG		27709	1		0		0	0	0	0	0	0	0	0	27709
kasege	dc +ev	2015-12-03	Light	dead	AG		27710	1		0		0	0	0	0	0	0	0	0	27710
kasege	dc +ev	2015-12-03	Light	dead	AG		27711	1		0		0	0	0	0	0	0	0	0	27711
kasege	dc +ev	2015-12-03	Light	dead	AG		27712	1		0		0	0	0	0	0	0	0	0	27712
kasege	dc +ev	2015-12-03	Light	dead	AG		27713	1		0		0	0	0	0	0	0	0	0	27713
kasege	dc +ev	2015-12-03	Light	dead	AG		27714	1		0		0	0	0	0	0	0	0	0	27714
kasege	dc +ev	2015-12-03	Light	dead	AG		27715	0		1		0	0	0	0	0	0	0	0	27715
kasege	dc +ev	2015-12-03	Light	dead	AG		27716	0		1		0	0	0	0	0	0	0	0	27716
kasege	dc +ev	2015-12-03	Light	dead	AG		27717	0		1		0	0	0	0	0	0	0	0	27717
kasege	dc +ev	2015-12-03	Light	dead	AG		27718	0		1		0	0	0	0	0	0	0	0	27718
kasege	dc +ev	2015-12-03	Light	dead	AG		27719	0		1		0	0	0	0	0	0	0	0	27719
kasege	dc +ev	2015-12-03	Light	dead	AG		27720	0		0		1	0	0	0	0	0	0	0	27720
kasege	dc +ev	2015-12-03	Light	dead	AG		27721	0		0		1	0	0	0	0	0	0	0	27721
kasege	dc +ev	2015-12-03	Light	dead	AG		27722	0		0		1	0	0	0	0	0	0	0	27722
kasege	dc +ev	2015-12-03	Light	dead	AG		27723	0		0		0	1	0	0	0	0	0	0	27723
kasege	dc +ev	2015-12-03	Light	dead	AG		27724	0		0		0	1	0	0	0	0	0	0	27724
kasege	dc +ev	2015-12-03	Light	dead	AG		27725	0		0		0	1	0	0	0	0	0	0	27725
kasege	dc +ev	2015-12-03	Light	dead	AG		27726	0		0		0	1	0	0	0	0	0	0	27726
kasege	dc +ev	2015-12-03	Light	dead	AG		27727	0		0		0	0	0	1	0	0	0	0	27727
kasege	dc +ev	2015-12-03	Light	dead	AG		27728	0		0		0	0	0	1	0	0	0	0	27728
kasege	dc +ev	2015-12-03	Light	dead	AG		27729	0		0		0	0	0	1	0	0	0	0	27729
kasege	dc +ev	2015-12-03	Light	dead	AG		27730	0		0		0	0	0	0	1	0	0	0	27730
kasege	dc +ev	2015-12-03	Light	dead	AG		27731	0		0		0	0	0	0	1	0	0	0	27731
kasege	dc +ev	2015-12-03	Light	dead	AG		27732	0		0		0	0	0	0	1	0	0	0	27732
kasege	dc +ev	2015-12-03	Light	dead	AG		27733	0		0		0	0	0	0	1	0	0	0	27733
kasege	dc +ev	2015-12-03	Light	dead	AG		27734	0		0		0	0	0	0	0	1	0	0	27734
kasege	dc +ev	2015-12-03	Light	dead	AG		27735	0		0		0	0	0	0	0	1	0	0	27735
kasege	dc +ev	2015-12-03	Light	dead	AG		27736	0		0		0	0	0	0	0	0	1	0	27736
kasege	dc +ev	2015-12-04	Light	dead	AG		27805	1		0		0	0	0	0	0	0	0	0	27805
kasege	dc +ev	2015-12-04	Light	dead	AG		27806	1		0		0	0	0	0	0	0	0	0	27806
kasege	dc +ev	2015-12-04	Light	dead	AG		27807	1		0		0	0	0	0	0	0	0	0	27807
kasege	dc +ev	2015-12-04	Light	dead	AG		27808	1		0		0	0	0	0	0	0	0	0	27808
kasege	dc +ev	2015-12-04	Light	dead	AG		27809	1		0		0	0	0	0	0	0	0	0	27809
kasege	dc +ev	2015-12-04	Light	dead	AG		27810	0		1		0	0	0	0	0	0	0	0	27810
kasege	dc +ev	2015-12-04	Light	dead	AG		27811	0		0		1	0	0	0	0	0	0	0	27811
kasege	dc +ev	2015-12-04	Light	dead	AG		27812	0		0		0	1	0	0	0	0	0	0	27812
kasege	dc +ev	2015-12-04	Light	dead	AG		27813	0		0		0	0	0	1	0	0	0	0	27813
kasege	dc +ev	2015-12-04	Light	dead	AG		27814	0		0		0	0	0	1	0	0	0	0	27814
kasege	dc +ev	2015-12-04	Light	dead	AG		27815	0		0		0	0	0	0	1	0	0	0	27815
kasege	dc +ev	2015-12-04	Light	dead	AG		27816	0		0		0	0	0	0	1	0	0	0	27816
kasege	dc +ev	2015-12-04	Light	dead	AG		27817	0		0		0	0	0	0	1	0	0	0	27817
kasege	dc +ev	2015-12-04	Light	dead	AG		27818	0		0		0	0	0	0	0	1	0	0	27818
kasege	dc +ev	2015-12-04	Light	live	AG		27819	1		0		0	0	0	0	0	0	0	0	27819
kasege	dc +ev	2015-12-04	Light	live	AG		27820	1		0		0	0	0	0	0	0	0	0	27820
kasege	dc +ev	2015-12-04	Light	live	AG		27821	1		0		0	0	0	0	0	0	0	0	27821
kasege	dc +ev	2015-12-04	Light	live	AG		27822	0		1		0	0	0	0	0	0	0	0	27822
kasege	dc +ev	2015-12-04	Light	live	AG		27823	0		1		0	0	0	0	0	0	0	0	27823
kasege	dc +ev	2015-12-04	Light	live	AG		27824	0		0		0	1	0	0	0	0	0	0	27824
kasege	dc +ev	2015-12-04	Light	live	AG		27825	0		0		0	1	0	0	0	0	0	0	27825
kasege	dc +ev	2015-12-04	Light	live	AF		27826	0		0		0	0	0	1	0	0	0	0	27826
kasege	dc +ev	2015-12-04	Light	live	AG		27827	0		0		0	0	0	1	0	0	0	0	27827
kasege	dc +ev	2015-12-04	Light	live	AG		27828	0		0		0	0	0	0	0	1	0	0	27828
kasege	dc +ev	2015-12-04	Light	live	AG		27829	0		0		0	0	0	0	0	0	1	0	27829
kasege	dc +ev	2015-12-04	Light	live	AG		27830	0		0		0	0	2	0	0	0	1	0	27830
kasege	dc +ev	2015-12-04	Light	live	AG		27831	0		0		0	0	2	0	0	0	1	0	27831
kasege	dc +ev	2015-12-07	Light	live	AG		28439	1		0		0	0	0	0	0	0	0	0	28439
kasege	dc +ev	2015-12-07	Light	live	AG		28440	1		0		0	0	0	0	0	0	0	0	28440
kasege	dc +ev	2015-12-07	Light	live	AG		28441	0		1		0	0	0	0	0	0	0	0	28441
kasege	dc +ev	2015-12-07	Light	live	AG		28442	0		1		0	0	0	0	0	0	0	0	28442
kasege	dc +ev	2015-12-07	Light	live	AG		28443	0		1		0	0	0	0	0	0	0	0	28443
kasege	dc +ev	2015-12-07	Light	live	AG		28444	0		1		0	0	0	0	0	0	0	0	28444
kasege	dc +ev	2015-12-07	Light	live	AG		28445	0		0		1	0	0	0	0	0	0	0	28445
kasege	dc +ev	2015-12-07	Light	live	AG		28446	0		0		0	1	0	0	0	0	0	0	28446
kasege	dc +ev	2015-12-07	Light	live	AG		28447	0		0		0	1	0	0	0	0	0	0	28447
kasege	dc +ev	2015-12-07	Light	live	AG		28448	0		0		0	0	0	0	0	0	1	0	28448
kasege	dc +ev	2015-12-07	Light	dead	AG		28449	1		0		0	0	0	0	0	0	0	0	28449
kasege	dc +ev	2015-12-07	Light	dead	AG		28450	1		0		0	0	0	0	0	0	0	0	28450
kasege	dc +ev	2015-12-07	Light	dead	AG		28451	1		0		0	0	0	0	0	0	0	0	28451
kasege	dc +ev	2015-12-07	Light	dead	AG		28452	1		0		0	0	0	0	0	0	0	0	28452
kasege	dc +ev	2015-12-07	Light	dead	AG		28453	0		1		0	0	0	0	0	0	0	0	28453
kasege	dc +ev	2015-12-07	Light	dead	AG		28454	0		1		0	0	0	0	0	0	0	0	28454
kasege	dc +ev	2015-12-07	Light	dead	AG		28455	0		1		0	0	0	0	0	0	0	0	28455
kasege	dc +ev	2015-12-07	Light	dead	AG		28456	0		1		0	0	0	0	0	0	0	0	28456
kasege	dc +ev	2015-12-07	Light	dead	AG		28457	0		1		0	0	0	0	0	0	0	0	28457
kasege	dc +ev	2015-12-07	Light	dead	AG		28458	0		0		0	1	0	0	0	0	0	0	28458
kasege	dc +ev	2015-12-07	Light	dead	AG		28459	0		0		0	1	0	0	0	0	0	0	28459
kasege	dc +ev	2015-12-07	Light	dead	AG		28460	0		0		0	0	0	0	1	0	0	0	28460
kasege	dc +ev	2015-12-07	Light	dead	AG		28461	0		0		0	0	0	0	0	1	0	0	28461
kasege	dc +ev	2015-12-07	Light	dead	AG		28462	0		0		0	0	0	0	0	0	1	0	28462
kasege	dc +ev	2015-12-08	Light	dead	AG		28487	1		0		0	0	0	0	0	0	0	0	28487
kasege	dc +ev	2015-12-08	Light	dead	AG		28488	1		0		0	0	0	0	0	0	0	0	28488
kasege	dc +ev	2015-12-08	Light	dead	AG		28489	0		1		0	0	0	0	0	0	0	0	28489
kasege	dc +ev	2015-12-08	Light	dead	AG		28490	0		1		0	0	0	0	0	0	0	0	28490
kasege	dc +ev	2015-12-08	Light	dead	AG		28491	0		1		0	0	0	0	0	0	0	0	28491
kasege	dc +ev	2015-12-08	Light	dead	AG		28492	0		1		0	0	0	0	0	0	0	0	28492
kasege	dc +ev	2015-12-08	Light	dead	AG		28493	0		1		0	0	0	0	0	0	0	0	28493
kasege	dc +ev	2015-12-08	Light	dead	AG		28494	0		0		0	1	0	0	0	0	0	0	28494
kasege	dc +ev	2015-12-08	Light	dead	AG		28495	0		0		0	0	0	1	0	0	0	0	28495
kasege	dc +ev	2015-12-08	Light	dead	AG		28496	0		0		0	0	0	1	0	0	0	0	28496
kasege	dc +ev	2015-12-08	Light	dead	AG		28497	0		0		0	0	0	1	0	0	0	0	28497
kasege	dc +ev	2015-12-08	Light	dead	AG		28498	0		0		0	0	0	1	0	0	0	0	28498
kasege	dc +ev	2015-12-08	Light	dead	AG		28499	0		0		0	0	0	1	0	0	0	0	28499
kasege	dc +ev	2015-12-08	Light	dead	AG		28500	0		0		0	0	0	0	1	0	0	0	28500
kasege	dc +ev	2015-12-08	Light	dead	AG		28501	0		0		0	0	0	0	1	0	0	0	28501
kasege	dc +ev	2015-12-08	Light	dead	AG		28502	0		0		0	0	0	0	1	0	0	0	28502
kasege	dc +ev	2015-12-08	Light	dead	AG		28503	0		0		0	0	0	0	1	0	0	0	28503
kasege	dc +ev	2015-12-08	Light	dead	AG		28504	0		0		0	0	0	0	0	1	0	0	28504
kasege	dc +ev	2015-12-08	Light	dead	AG		28505	0		0		0	0	0	0	0	0	1	0	28505
kasege	dc +ev	2015-12-08	Light	dead	AG		28506	0		0		0	0	0	0	0	0	1	0	28506
kasege	dc +ev	2015-12-08	Light	dead	AG		28507	0		0		0	0	0	1	0	0	0	0	28507
kasege	dc +ev	2015-12-08	Light	dead	AG		28508	0		0		0	0	0	1	0	0	0	0	28508
kasege	dc +ev	2015-12-08	Light	dead	AG		28509	0		0		0	0	0	1	0	0	0	0	28509
kasege	dc +ev	2015-12-08	Light	dead	AG		28510	0		0		0	0	0	1	0	0	0	0	28510
kasege	dc +ev	2015-12-08	Light	dead	AG		28511	0		0		0	0	0	1	0	0	0	0	28511
kasege	dc +ev	2015-12-08	Light	dead	AG		28512	0		0		0	0	0	1	0	0	0	0	28512
kasege	dc +ev	2015-12-08	Light	dead	AG		28513	0		0		0	0	0	1	0	0	0	0	28513
kasege	dc +ev	2015-12-08	Light	dead	AG		28514	0		0		0	0	0	0	0	0	0	0	28514
kasege	dc +ev	2015-12-08	Light	live	AG		28515	1		0		0	0	0	0	0	0	0	0	28515
kasege	dc +ev	2015-12-08	Light	live	AG		28516	0		0		1	0	0	0	0	0	0	0	28516
kasege	dc +ev	2015-12-08	Light	live	AG		28517	0		0		1	0	0	0	0	0	0	0	28517
kasege	dc +ev	2015-12-08	Light	live	AG		28518	0		0		1	0	0	0	0	0	0	0	28518
kasege	dc +ev	2015-12-08	Light	live	AG		28519	0		0		0	0	0	1	0	0	0	0	28519
kasege	dc +ev	2015-12-08	Light	live	AG		28520	0		0		0	0	0	0	1	0	0	0	28520
kasege	dc +ev	2015-12-08	Light	live	AG		28521	0		0		0	0	0	0	0	1	0	0	28521
kasege	dc +ev	2015-12-08	Light	live	AG		28522	0		0		0	0	0	0	0	0	1	0	28522
kasege	dc +ev	2015-12-08	Light	live	AG		28523	0		0		0	0	0	0	0	0	1	0	28523	may be a mistake for these tubes
kasege	dc +ev	2015-12-10	Light	dead	AG		28543	1		0		0	0	0	0	0	0		0	28543
kasege	dc +ev	2015-12-10	Light	dead	AG		28544	1		0		0	0	0	0	0	0	0	0	28544
kasege	dc +ev	2015-12-10	Light	dead	AG		28547	1		0		0	0	0	0	0	0	0	0	28547
kasege	dc +ev	2015-12-10	Light	dead	AG		28548	0		1		0	0	0	0	0	0	0	0	28548
kasege	dc +ev	2015-12-10	Light	dead	AG		28549	0		1		0	0	0	0	0	0	0	0	28549
kasege	dc +ev	2015-12-10	Light	dead	AG		28550	0		1		0	0	0	0	0	0	0	0	28550
kasege	dc +ev	2015-12-10	Light	dead	AG		28551	0		1		0	0	0	0	0	0	0	0	28551
kasege	dc +ev	2015-12-10	Light	dead	AG		28552	0		1		0	0	0	0	0	0	0	0	28552
kasege	dc +ev	2015-12-10	Light	dead	AG		28554	0		0		1	0	0	0	0	0	0	0	28554
kasege	dc +ev	2015-12-10	Light	dead	AG		28555	0		0		1	0	0	0	0	0	0	0	28555
kasege	dc +ev	2015-12-10	Light	dead	AG		28556	0		0		0	1	0	0	0	0	0	0	28556
kasege	dc +ev	2015-12-10	Light	dead	AG		28557	0		0		0	1	0	0	0	0	0	0	28557
kasege	dc +ev	2015-12-10	Light	dead	AG		28558	0		0		0	0	0	1	0	0	0	0	28558
kasege	dc +ev	2015-12-10	Light	dead	AG		28559	0		0		0	0	0	1	0	0	0	0	28559
kasege	dc +ev	2015-12-10	Light	dead	AG		28560	0		0		0	0	0	1	0	0	0	0	28560
kasege	dc +ev	2015-12-10	Light	dead	AG		28561	0		0		0	0	0	1	0	0	0	0	28561
kasege	dc +ev	2015-12-10	Light	dead	AG		28562	0		0		0	0	0	1	0	0	0	0	28562
kasege	dc +ev	2015-12-10	Light	dead	AG		28563	0		0		0	0	0	1	0	0	0	0	28563
kasege	dc +ev	2015-12-10	Light	dead	AG		28564	0		0		0	0	0	1	0	0	0	0	28564
kasege	dc +ev	2015-12-10	Light	dead	AG		28565	0		0		0	0	0	1	0	0	0	0	28565
kasege	dc +ev	2015-12-10	Light	dead	AG		28566	0		0		0	0	0	1	0	0	0	0	28566
kasege	dc +ev	2015-12-10	Light	dead	AG		28567	0		0		0	0	0	1	0	0	0	0	28567
kasege	dc +ev	2015-12-10	Light	dead	AG		28568	0		0		0	0	0	1	0	0	0	0	28568
kasege	dc +ev	2015-12-10	Light	dead	AG		28569	0		0		0	0	0	1	0	0	0	0	28569
kasege	dc +ev	2015-12-10	Light	dead	AG		28570	0		0		0	0	0	1	0	0	0	0	28570
kasege	dc +ev	2015-12-10	Light	dead	AG		28571	0		0		0	0	0	1	0	0	0	0	28571
kasege	dc +ev	2015-12-10	Light	dead	AG		28572	0		0		0	0	0	1	0	0	0	0	28572
kasege	dc +ev	2015-12-10	Light	dead	AG		28573	0		0		0	0	0	1	0	0	0	0	28573
kasege	dc +ev	2015-12-10	Light	dead	AG		28574	0		0		0	0	0	0	1	0	0	0	28574
kasege	dc +ev	2015-12-10	Light	dead	AG		28575	0		0		0	0	0	0	1	0	0	0	28575
kasege	dc +ev	2015-12-10	Light	dead	AG		28576	0		0		0	0	0	0	0	1	0	0	28576
kasege	dc +ev	2015-12-10	Light	dead	AG		28577	0		0		0	0	0	0	0	1	0	0	28577
kasege	dc +ev	2015-12-10	Light	dead	AG		28578	0		0		0	0	0	0	0	1	0	0	28578
kasege	dc +ev	2015-12-10	Light	dead	AG		28579	0		0		0	0	0	0	0	1	0	0	28579
kasege	dc +ev	2015-12-10	Light	live	AG		28608	0		1		0	0	0	0	0	0	0	0	28608
kasege	dc +ev	2015-12-10	Light	live	AG		28609	0		0		0	1	0	0	0	0	0	0	28609
kasege	dc +ev	2015-12-10	Light	live	AG		28610	0		0		0	0	0	0	1	0	0	0	28610
kasege	dc +ev	2015-12-10	Light	live	AG		28611	0		0		0	0	0	0	0	0	1	0	28611
kasege	dc +ev	2015-12-12	Light	dead	AG		28663	0		0		0	0	0	1	0	0	0	0	28663
kasege	dc +ev	2015-12-12	Light	dead	AG		28664	0		0		0	0	0	0	1	0	0	0	28664
kasege	dc +ev	2015-12-12	Light	dead	AG		28665	0		0		0	0	0	0	1	0	0	0	28665
kasege	dc +ev	2015-12-12	Light	dead	AG		28666	0		0		0	0	0	0	0	1	0	0	28666
kasege	dc +ev	2015-12-12	Light	dead	AG		28667	0		0		0	0	0	0	0	0	1	0	28667
kasege	dc +ev	2015-12-12	Light	dead	AG		28668	0		0		0	0	0	0	0	0	1	0	28668
kasege	dc +ev	2015-12-12	Light	dead	AG		28669	0		0		0	0	0	0	0	0	1	0	28669
kasege	dc +ev	2015-12-12	Light	dead	AG		28670	0		0		0	0	0	0	0	0	1	0	28670
kasege	dc +ev	2015-12-12	Light	dead	AG		28671	0		0		0	0	0	0	0	0	1	0	28671
kasege	dc +ev	2015-12-12	Light	dead	AG		28672	0		0		0	0	0	0	0	0	1	0	28672
kasege	dc +ev	2015-12-12	Light	dead	AG		28673	0		0		0	0	0	0	0	0	1	0	28673
kasege	dc +ev	2015-12-12	Light	dead	AG		28674	0		0		0	0	0	0	0	0	1	0	28674
kasege	dc +ev	2015-12-12	Light	live	AG		28688	0		0		1	0	0	0	0	0	0	0	28688
kasege	dc +ev	2015-12-12	Light	live	AG		28689	0		0		0	0	0	0	0	1	0	0	28689
kasege	dc +ev	2015-12-12	Light	live	AG		28690	0		0		0	0	0	0	0	0	1	0	28690
kasege	dc +ev	2015-12-12	Light	live	AG		28691	0		0		0	0	0	0	0	0	1	0	28691
kasege	dc +ev	2015-12-12	Light	live	AG		28692	0		0		0	0	0	0	0	0	1	0	28692
kasege		2015-12-14	Light	dead	AG		28740	0		0		0	1	0	0	0	0	0	0	28740
kasege		2015-12-14	Light	dead	AG		28741	0		0		0	1	0	0	0	0	0	0	28741
kasege		2015-12-14	Light	dead	AG		28742	0		0		0	0	0	1	0	0	0	0	28742
kasege		2015-12-14	Light	dead	AG		28743	0		0		0	0	0	1	0	0	0	0	28743
kasege		2015-12-14	Light	dead	AG		28744	0		0		0	0	0	1	0	0	0	0	28744
kasege		2015-12-14	Light	dead	AG		28745	0		0		0	0	0	1	0	0	0	0	28745
kasege		2015-12-14	Light	dead	AG		28746	0		0		0	0	0	1	0	0	0	0	28746
kasege		2015-12-14	Light	dead	AG		28747	0		0		0	0	0	1	0	0	0	0	28747
kasege		2015-12-14	Light	dead	AG		28748	0		0		0	0	0	1	0	0	0	0	28748
kasege		2015-12-14	Light	dead	AG		28749	0		0		0	0	0	0	1	0	0	0	28749
kasege		2015-12-14	Light	dead	AG		28750	0		0		0	0	0	0	1	0	0	0	28750
kasege		2015-12-14	Light	dead	AG		28751	0		0		0	0	0	0	0	1	0	0	28751
kasege		2015-12-14	Light	dead	AG		28752	0		0		0	0	0	0	0	0	1	0	28752
kasege		2015-12-14	Light	live	AG		28753	0		0		0	1	0	0	0	0	0	0	28753
kasege		2015-12-14	Light	live	AG		28754	0		0		0	1	0	0	0	0	0	0	28754
kasege		2015-12-14	Light	live	AG		28755	0		0		0	0	0	0	0	0	1	0	28755
kasege		2015-12-16	Light	dead	AG		28778	0	0	1	0	0	0	0	0	0	0	0	0	28778
kasege		2015-12-16	Light	dead	AG		28781	0	0	1	0	0	0	0	0	0	0	0	0	28781
kasege		2015-12-16	Light	dead	AG		28782	0	0	1	0	0	0	0	0	0	0	0	0	28782
kasege		2015-12-16	Light	dead	AG		28783	0	0	0	0	0	0	0	1	0	0	0	0	28783
kasege		2015-12-16	Light	dead	AG		28784	0	0	0	0	0	0	0	0	1	0	0	0	28784
kasege		2015-12-16	Light	dead	AG		28785	0	0	0	0	0	0	0	0	1	0	0	0	28785
kasege		2015-12-16	Light	dead	AG		28786	0	0	0	0	0	0	0	0	0	1	0	0	28786
kasege		2015-12-16	Light	dead	AG		28788	0	0	0	0	0	0	0	0	0	0	1	0	28788
kasege		2015-12-16	Light	dead	AG		28789	0	0	0	0	0	0	0	0	0	0	1	0	28789
kasege		2015-12-16	Light	live	AG		28795	0	0	0	0	0	0	0	0	1	0	0	0	28795
kasege		2015-12-16	Light	live	AG		28796	0	0	0	0	0	0	0	0	0	1	0	0	28796
kasege		2015-12-17	Light	dead	AG		28801	0	0	0	0	0	0	0	1	0	0	0	0	28801
kasege		2015-12-17	Light	dead	AG		28803	0	0	0	0	0	0	0	1	0	0	0	0	28803
kasege		2015-12-17	Light	dead	AG		28804	0	0	0	0	0	0	0	0	0	0	1	0	28804
kasege		2015-12-18	Light	live	AG		28828	0	0	1	0	0	0	0	0	0	0	0	0	28828
kasege		2015-12-18	Light	live	AG		28829	0	0	1	0	0	0	0	0	0	0	0	0	28829
kasege		2015-12-18	Light	live	AG		28832	0	0	0	0	0	1	0	0	0	0	0	0	28832
kasege		2015-12-18	Light	live	AG		28834	0	0	0	0	0	0	0	0	0	0	1	0	28834
kasege		2015-12-18	Light	dead	AG		28836	0	0	0	0	0	0	0	0	1	0	0	0	28836
kasege		2015-12-19	Light	dead	AG		28861	0	0	1	0	0	0	0	0	0	0	0	0	28861
kasege		2015-12-19	Light	dead	AG		28863	0	0	0	0	0	1	0	0	0	0	0	0	28863
kasege		2015-12-19	Light	dead	AG		28864	0	0	0	0	0	1	0	0	0	0	0	0	28864
kasege		2015-12-19	Light	dead	AG		28867	0	0	0	0	0	0	0	0	1	0	0	0	28867
kasege		2015-12-19	Light	dead	AG		28869	0	0	0	0	0	0	0	0	1	0	0	0	28869
kasege		2015-12-19	Light	dead	AG		28870	0	0	0	0	0	0	0	0	1	0	0	0	28870
kasege		2015-12-19	Light	dead	AG		28871	0	0	0	0	0	0	0	0	0	1	0	0	28871
kasege		2015-12-19	Light	dead	AG		28872	0	0	0	0	0	0	0	0	0	1	0	0	28872
kasege		2015-12-19	Light	dead	AG		28875	0	0	0	0	0	0	0	0	0	1	0	0	28875
kasege		2015-12-19	Light	dead	AG		28876	0	0	0	0	0	0	0	0	0	0	1	0	28876
kasege		2015-12-19	Light	live	AG		28889	0	0	0	0	0	0	0	0	0	0	1	0	28889
kasege		2015-12-20	Light	live	AG		28891	0	0	1	0	0	0	0	0	0	0	0	0	28891
kasege		2015-12-20	Light	live	AG		28892	0	0	1	0	0	0	0	0	0	0	0	0	28892
kasege		2015-12-20	Light	live	AG		28893	0	0	1	0	0	0	0	0	0	0	0	0	28893
kasege		2015-12-20	Light	live	AG		28894	0	0	0	0	0	1	0	0	0	0	0	0	28894
kasege		2015-12-20	Light	live	AG		28895	0	0	0	0	0	1	0	0	0	0	0	0	28895
kasege		2015-12-20	Light	live	AG		28897	0	0	0	0	0	0	0	1	0	0	0	0	28897
kasege		2015-12-20	Light	live	AG		28900	0	0	0	0	0	0	0	1	0	0	0	0	28900
kasege		2015-12-20	Light	live	AG		28901	0	0	0	0	0	0	0	1	0	0	0	0	28901
kasege		2015-12-20	Light	live	AG		28902	0	0	0	0	0	0	0	1	0	0	0	0	28902
kasege		2015-12-20	Light	dead	AG		29415	0	0	0	0	0	1	0	0	0	0	0	0	29415
kasege		2015-12-21	Light	live	AG		29417	0	0	1	0	0	0	0	0	0	0	0	0	29417
kasege		2015-12-21	Light	live	AG		29418	0	0	0	0	0	1	0	0	0	0	0	0	29418
kasege		2015-12-21	Light	live	AG		29419	0	0	0	0	0	1	0	0	0	0	0	0	29419
kasege		2015-12-21	Light	live	AG		29420	0	0	0	0	0	0	0	0	0	0	1	0	29420
kasege		2015-12-21	Light	live	AG		29421	0	0	0	0	0	0	0	0	0	0	1	0	29421
kasege		2015-12-21	Light	live	AG		29422	0	0	0	0	0	0	0	0	0	0	1	0	29422
kasege		2015-12-23	Light	dead	AG		29446	0	0	1	0	0	0	0	0	0	0	0	0	29446
kasege		2015-12-23	Light	dead	AG		29447	0	0	1	0	0	0	0	0	0	0	0	0	29447
kasege		2015-12-23	Light	dead	AG		29448	0	0	1	0	0	0	0	0	0	0	0	0	29448
kasege		2015-12-23	Light	dead	AG		29449	0	0	1	0	0	0	0	0	0	0	0	0	29449
kasege		2015-12-23	Light	dead	AG		29450	0	0	1	0	0	0	0	0	0	0	0	0	29450
kasege		2015-12-23	Light	dead	AG		29451	0	0	0	0	0	0	0	1	0	0	0	0	29451
kasege		2015-12-23	Light	dead	AG		29462	0	0	0	0	0	0	0	1	0	0	0	0	29462
kasege		2015-12-23	Light	dead	AG		29463	0	0	0	0	0	0	0	0	0	1	0	0	29463
kasege		2015-12-23	Light	dead	AG		29464	0	0	0	0	0	0	0	0	0	1	0	0	29464
kasege		2015-12-23	Light	live	AG		29497	0	0	0	0	0	1	0	0	0	0	0	0	29497
kasege		2015-12-23	Light	live	AG		29498	0	0	0	0	0	1	0	0	0	0	0	0	29498
kasege		2015-12-23	Light	live	AG		29499	0	0	0	0	0	1	0	0	0	0	0	0	29499
kasege		2015-12-23	Light	live	AG		29500	0	0	0	0	0	0	0	0	1	0	0	0	29500
kasege		2015-12-23	Light	live	AG		29501	0	0	0	0	0	0	0	0	0	0	1	0	29501
kasege		2015-12-25	Light	dead	AG		29579	0	0	1	0	0	0	0	0	0	0	0	0	29579
kasege		2015-12-25	Light	dead	AG		29580	0	0	1	0	0	0	0	0	0	0	0	0	29580
kasege		2015-12-25	Light	dead	AG		29581	0	0	1	0	0	0	0	0	0	0	0	0	29581
kasege		2015-12-25	Light	dead	AG		29582	0	0	0	0	0	0	0	1	0	0	0	0	29582
kasege		2015-12-25	Light	dead	AG		29583	0	0	0	0	0	0	0	0	1	0	0	0	29583
kasege		2015-12-25	Light	dead	AG		29584	0	0	0	0	0	0	0	0	1	0	0	0	29584
kasege		2015-12-25	Light	dead	AG		29585	0	0	0	0	0	0	0	0	0	1	0	0	29585
kasege		2015-12-25	Light	dead	AG		29586	0	0	0	0	0	0	0	0	0	1	0	0	29586
kasege		2015-12-25	Light	dead	AG		29587	0	0	0	0	0	0	0	0	0	1	0	0	29587
kasege		2015-12-25	Light	dead	AG		29588	0	0	0	0	0	0	0	0	0	1	0	0	29588
kasege		2015-12-25	Light	dead	AG		29589	0	0	0	0	0	0	0	0	0	1	0	0	29589
kasege		2015-12-25	Light	live	AG		29590	0	0	0	0	0	1	0	0	0	0	0	0	29590
kasege		2015-12-25	Light	live	AG		29591	0	0	0	0	0	0	0	1	0	0	0	0	29591
kasege		2015-12-25	Light	live	AG		29592	0	0	0	0	0	0	0	1	0	0	0	0	29592
kasege		2015-12-25	Light	live	AG		29593	0	0	0	0	0	0	0	0	1	0	0	0	29593
kasege		2015-12-25	Light	live	AG		29594	0	0	0	0	0	0	0	0	0	0	1	0	29594
kasege		2015-12-25	Light	dead	AF		29595	0	0	0	0	0	0	0	0	0	0	0	0	29595
kasege		2015-12-26	Light	dead	AG		29661	1	0	0	0	0	0	0	0	0	0	0	0	29661
kasege		2015-12-26	Light	dead	AG		29662	1	0	0	0	0	0	0	0	0	0	0	0	29662
kasege		2015-12-26	Light	dead	AG		29663	0	0	1	0	0	0	0	0	0	0	0	0	29663
kasege		2015-12-26	Light	dead	AG		29664	0	0	1	0	0	0	0	0	0	0	0	0	29664
kasege		2015-12-26	Light	dead	AG		29665	0	0	1	0	0	0	0	0	0	0	0	0	29665
kasege		2015-12-26	Light	dead	AG		29666	0	0	1	0	0	0	0	0	0	0	0	0	29666
kasege		2015-12-26	Light	dead	AG		29667	0	0	1	0	0	0	0	0	0	0	0	0	29667
kasege		2015-12-26	Light	dead	AG		29668	0	0	0	0	1	0	0	0	0	0	0	0	29668
kasege		2015-12-26	Light	dead	AG		29669	0	0	0	0	0	1	0	0	0	0	0	0	29669
kasege		2015-12-26	Light	dead	AG		29670	0	0	0	0	0	1	0	0	0	0	0	0	29670
kasege		2015-12-26	Light	dead	AG		29671	0	0	0	0	0	1	0	0	0	0	0	0	29671
kasege		2015-12-26	Light	dead	AG		29672	0	0	0	0	0	1	0	0	0	0	0	0	29672
kasege		2015-12-26	Light	dead	AG		29673	0	0	0	0	0	0	0	1	0	0	0	0	29673
kasege		2015-12-26	Light	dead	AG		29674	0	0	0	0	0	0	0	1	0	0	0	0	29674
kasege		2015-12-26	Light	dead	AG		29675	0	0	0	0	0	0	0	1	0	0	0	0	29675
kasege		2015-12-26	Light	dead	AG		29676	0	0	0	0	0	0	0	1	0	0	0	0	29676
kasege		2015-12-26	Light	dead	AG		29677	0	0	0	0	0	0	0	1	0	0	0	0	29677
kasege		2015-12-26	Light	dead	AG		29678	0	0	0	0	0	0	0	0	1	0	0	0	29678
kasege		2015-12-26	Light	dead	AG		29679	0	0	0	0	0	0	0	0	1	0	0	0	29679
kasege		2015-12-26	Light	dead	AG		29680	0	0	0	0	0	0	0	0	1	0	0	0	29680
kasege		2015-12-26	Light	dead	AG		29681	0	0	0	0	0	0	0	0	1	0	0	0	29681
kasege		2015-12-26	Light	dead	AG		29682	0	0	0	0	0	0	0	0	0	1	0	0	29682
kasege		2015-12-26	Light	dead	AG		29683	0	0	0	0	0	0	0	0	0	1	0	0	29683
kasege		2015-12-26	Light	dead	AG		29684	0	0	0	0	0	0	0	0	0	1	0	0	29684
kasege		2015-12-26	Light	dead	AG		29685	0	0	0	0	0	0	0	0	0	0	1	0	29685
kasege		2015-12-26	Light	dead	AG		29686	0	0	0	0	0	0	0	0	0	0	1	0	29686
kasege		2015-12-26	Light	dead	AG		29687	0	0	0	0	0	0	0	0	0	0	1	0	29687
kasege		2015-12-26	Light	dead	AG		29688	0	0	0	0	0	0	0	0	0	0	1	0	29688
kasege		2015-12-26	Light	live	AG		29689	1	0	0	0	0	0	0	0	0	0	0	0	29689
kasege		2015-12-26	Light	live	AG		29690	0	0	0	0	1	0	0	0	0	0	0	0	29690
kasege		2015-12-26	Light	live	AG		29691	0	0	0	0	1	0	0	0	0	0	0	0	29691
kasege		2015-12-26	Light	live	AG		29692	0	0	0	0	0	0	0	1	0	0	0	0	29692
kasege		2015-12-26	Light	live	AG		29693	0	0	0	0	0	0	0	0	1	0	0	0	29693
kasege		2015-12-26	Light	live	AG		29694	0	0	0	0	0	0	0	0	0	0	1	0	29694
kasege		2015-12-28	Light	live	AG		29872	1	0	0	0	0	0	0	0	0	0	0	0	29872
kasege		2015-12-28	Light	live	AG		29873	1	0	0	0	0	0	0	0	0	0	0	0	29873
kasege		2015-12-28	Light	live	AG		29874	0	0	1	0	0	0	0	0	0	0	0	0	29874
kasege		2015-12-28	Light	live	AG		29875	0	0	1	0	0	0	0	0	0	0	0	0	29875
kasege		2015-12-28	Light	live	AG		29876	0	0	1	0	0	0	0	0	0	0	0	0	29876
kasege		2015-12-28	Light	live	AG		29877	0	0	1	0	0	0	0	0	0	0	0	0	29877
kasege		2015-12-28	Light	live	AG		29878	0	0	1	0	0	0	0	0	0	0	0	0	29878
kasege		2015-12-28	Light	live	AG		29879	0	0	0	0	1	0	0	0	0	0	0	0	29879
kasege		2015-12-28	Light	live	AG		29880	0	0	0	0	1	0	0	0	0	0	0	0	29880
kasege		2015-12-28	Light	live	AG		29881	0	0	0	0	0	0	0	1	0	0	0	0	29881
kasege		2015-12-28	Light	live	AG		29882	0	0	0	0	0	0	0	1	0	0	0	0	29882
kasege		2015-12-28	Light	live	AG		29883	0	0	0	0	0	0	0	1	0	0	0	0	29883
kasege		2015-12-28	Light	live	AG		29884	0	0	0	0	0	0	0	1	0	0	0	0	29884
kasege		2015-12-28	Light	live	AG		29885	0	0	0	0	0	0	0	0	0	1	0	0	29885
kasege		2015-12-28	Light	live	AG		29886	0	0	0	0	0	0	0	0	0	0	1	0	29886
kasege		2015-12-30	Light	dead	AG		1638	1	0	0	0	0	0	0	0	0	0	0	0	1638
kasege		2015-12-30	Light	dead	AG		1639	1	0	0	0	0	0	0	0	0	0	0	0	1639
kasege		2015-12-30	Light	dead	AG		1640	1	0	0	0	0	0	0	0	0	0	0	0	1640
kasege		2015-12-30	Light	dead	AG		1641	1	0	0	0	0	0	0	0	0	0	0	0	1641
kasege		2015-12-30	Light	dead	AG		1642	0	0	1	0	0	0	0	0	0	0	0	0	1642
kasege		2015-12-30	Light	dead	AG		1643	0	0	1	0	0	0	0	0	0	0	0	0	1643
kasege		2015-12-30	Light	dead	AG		1644	0	0	1	0	0	0	0	0	0	0	0	0	1644
kasege		2015-12-30	Light	dead	AG		1645	0	0	0	0	1	0	0	0	0	0	0	0	1645
kasege		2015-12-30	Light	dead	AG		1646	0	0	0	0	1	0	0	0	0	0	0	0	1646
kasege		2015-12-30	Light	dead	AG		1647	0	0	0	0	1	0	0	0	0	0	0	0	1647
kasege		2015-12-30	Light	dead	AG		1648	0	0	0	0	1	0	0	0	0	0	0	0	1648
kasege		2015-12-30	Light	dead	AG		1649	0	0	0	0	1	0	0	0	0	0	0	0	1649
kasege		2015-12-30	Light	dead	AG		1650	0	0	0	0	0	1	0	0	0	0	0	0	1650
kasege		2015-12-30	Light	dead	AG		1651	0	0	0	0	0	1	0	0	0	0	0	0	1651
kasege		2015-12-30	Light	dead	AG		1652	0	0	0	0	0	0	0	1	0	0	0	0	1652
kasege		2015-12-30	Light	dead	AG		1653	0	0	0	0	0	0	0	1	0	0	0	0	1653
kasege		2015-12-30	Light	dead	AG		1654	0	0	0	0	0	0	0	1	0	0	0	0	1654
kasege		2015-12-30	Light	dead	AG		1655	0	0	0	0	0	0	0	1	0	0	0	0	1655
kasege		2015-12-30	Light	dead	AG		1656	0	0	0	0	0	0	0	1	0	0	0	0	1656
kasege		2015-12-30	Light	dead	AG		1657	0	0	0	0	0	0	0	1	0	0	0	0	1657
kasege		2015-12-30	Light	dead	AG		1658	0	0	0	0	0	0	0	1	0	0	0	0	1658
kasege		2015-12-30	Light	dead	AG		1659	0	0	0	0	0	0	0	0	1	0	0	0	1659
kasege		2015-12-30	Light	dead	AG		1660	0	0	0	0	0	0	0	0	1	0	0	0	1660
kasege		2015-12-30	Light	dead	AG		1661	0	0	0	0	0	0	0	0	1	0	0	0	1661
kasege		2015-12-30	Light	dead	AG		1662	0	0	0	0	0	0	0	0	1	0	0	0	1662
kasege		2015-12-30	Light	dead	AG		1663	0	0	0	0	0	0	0	0	1	0	0	0	1663
kasege		2015-12-30	Light	dead	AG		1664	0	0	0	0	0	0	0	0	0	1	0	0	1664
kasege		2015-12-30	Light	dead	AG		1665	0	0	0	0	0	0	0	0	0	1	0	0	1665
kasege		2015-12-30	Light	dead	AG		1666	0	0	0	0	0	0	0	0	0	1	0	0	1666
kasege		2015-12-30	Light	dead	AG		1667	0	0	0	0	0	0	0	0	0	0	1	0	1667
kasege		2015-12-30	Light	dead	AG		1668	0	0	0	0	0	0	0	0	0	0	1	0	1668
kasege		2015-12-30	Light	dead	AG		1669	0	0	0	0	0	0	0	0	0	0	1	0	1669
kasege		2016-01-06	Light	dead	AG		1928	1	0	0	0	0	0	0	0	0	0	0	0	1928
kasege		2016-01-06	Light	dead	AG		1929	1	0	0	0	0	0	0	0	0	0	0	0	1929
kasege		2016-01-06	Light	dead	AG		1930	1	0	0	0	0	0	0	0	0	0	0	0	1930
kasege		2016-01-06	Light	dead	AG		1931	1	0	0	0	0	0	0	0	0	0	0	0	1931
kasege		2016-01-06	Light	dead	AG		1932	1	0	0	0	0	0	0	0	0	0	0	0	1932
kasege		2016-01-06	Light	dead	AG		1933	0	0	1	0	0	0	0	0	0	0	0	0	1933
kasege		2016-01-06	Light	dead	AG		1934	0	0	1	0	0	0	0	0	0	0	0	0	1934
kasege		2016-01-06	Light	dead	AG		1935	0	0	1	0	0	0	0	0	0	0	0	0	1935
kasege		2016-01-06	Light	dead	AG		1936	0	0	1	0	0	0	0	0	0	0	0	0	1936
kasege		2016-01-06	Light	dead	AG		1937	0	0	1	0	0	0	0	0	0	0	0	0	1937
kasege		2016-01-06	Light	dead	AG		1938	0	0	0	0	0	1	0	0	0	0	0	0	1938
kasege		2016-01-06	Light	dead	AG		1939	0	0	0	0	0	1	0	0	0	0	0	0	1939
kasege		2016-01-06	Light	dead	AG		1940	0	0	0	0	0	1	0	0	0	0	0	0	1940
kasege		2016-01-06	Light	dead	AG		1941	0	0	0	0	0	0	0	0	0	1	0	0	1941
kasege		2016-01-06	Light	dead	AG		1942	0	0	0	0	0	0	0	0	0	1	0	0	1942
kasege		2016-01-06	Light	dead	AG		1943	0	0	0	0	0	0	0	0	0	1	0	0	1943
kasege		2016-01-06	Light	dead	AG		1944	0	0	0	0	0	0	0	0	0	0	1	0	1944
kasege		2016-01-06	Light	dead	AG		1945	0	0	0	0	0	0	0	0	0	0	1	0	1945
kasege		2016-01-06	Light	dead	AG		1946	0	0	0	0	0	0	0	0	0	0	1	0	1946
kasege		2016-01-06	Light	dead	AG		1947	0	0	0	0	0	0	0	0	0	0	1	0	1947
kasege		2016-01-06	Light	dead	AG		1948	0	0	0	0	0	0	0	0	0	0	1	0	1948
kasege		2016-01-06	Light	dead	AG		1949	0	0	0	0	0	0	0	0	0	0	1	0	1949
kasege		2016-01-06	Light	dead	AG		1950	0	0	0	0	0	0	0	0	0	0	1	0	1950
kasege		2016-01-06	Light	dead	AG		1951	0	0	0	0	0	0	0	0	0	0	1	0	1951
kasege		2016-01-06	Light	dead	AG		1952	1	0	0	0	0	0	0	0	0	0	0	0	1952
kasege		2016-01-06	Light	dead	AG		1953	1	0	0	0	0	0	0	0	0	0	0	0	1953
kasege		2016-01-06	Light	dead	AG		1954	1	0	0	0	0	0	0	0	0	0	0	0	1954
kasege		2016-01-06	Light	dead	AG		1955	1	0	0	0	0	0	0	0	0	0	0	0	1955
kasege		2016-01-06	Light	dead	AG		1956	1	0	0	0	0	0	0	0	0	0	0	0	1956
kasege		2016-01-06	Light	dead	AG		1957	0	0	1	0	0	0	0	0	0	0	0	0	1957
kasege		2016-01-06	Light	dead	AG		1958	0	0	1	0	0	0	0	0	0	0	0	0	1958
kasege		2016-01-06	Light	dead	AG		1959	0	0	1	0	0	0	0	0	0	0	0	0	1959
kasege		2016-01-06	Light	dead	AG		1960	0	0	1	0	0	0	0	0	0	0	0	0	1960
kasege		2016-01-06	Light	dead	AG		1961	0	0	1	0	0	0	0	0	0	0	0	0	1961
kasege		2016-01-06	Light	dead	AG		1962	0	0	0	0	0	1	0	0	0	0	0	0	1962
kasege		2016-01-06	Light	dead	AG		1963	0	0	0	0	0	0	0	1	0	0	0	0	1963
kasege		2016-01-06	Light	dead	AG		1964	0	0	0	0	0	0	0	1	0	0	0	0	1964
kasege		2016-01-06	Light	dead	AG		1965	0	0	0	0	0	0	0	1	0	0	0	0	1965
kasege		2016-01-06	Light	dead	AG		1966	0	0	0	0	0	0	0	1	0	0	0	0	1966
kasege		2016-01-06	Light	dead	AG		1967	0	0	0	0	0	0	0	0	1	0	0	0	1967
kasege		2016-01-06	Light	dead	AG		1968	0	0	0	0	0	0	0	0	1	0	0	0	1968
kasege		2016-01-06	Light	dead	AG		1969	0	0	0	0	0	0	0	0	1	0	0	0	1969
kasege		2016-01-06	Light	dead	AG		1970	0	0	0	0	0	0	0	0	0	1	0	0	1970
kasege		2016-01-06	Light	dead	AG		1971	0	0	0	0	0	0	0	0	0	1	0	0	1971
kasege		2016-01-06	Light	dead	AG		1972	0	0	0	0	0	0	0	0	0	1	0	0	1972
kasege		2016-01-06	Light	dead	AG		1973	0	0	0	0	0	0	0	0	0	1	0	0	1973
kasege		2016-01-17	Light	dead	AG		30689	1	0	0	0	0	0	0	0	0	0	0	0	30689
kasege		2016-01-17	Light	dead	AG		30691	1	0	0	0	0	0	0	0	0	0	0	0	30691
kasege		2016-01-17	Light	dead	AG		30693	0	0	1	0	0	0	0	0	0	0	0	0	30693
kasege		2016-01-17	Light	dead	AG		30695	0	0	1	0	0	0	0	0	0	0	0	0	30695
kasege		2016-01-17	Light	dead	AG		30697	0	0	1	0	0	0	0	0	0	0	0	0	30697
kasege		2016-01-17	Light	dead	AG		30698	0	0	0	0	1	0	0	0	0	0	0	0	30698
kasege		2016-01-17	Light	dead	AG		30700	0	0	0	0	1	0	0	0	0	0	0	0	30700
kasege		2016-01-17	Light	dead	AG		30703	0	0	0	0	0	0	0	1	0	0	0	0	30703
kasege		2016-01-17	Light	dead	AG		30704	0	0	0	0	0	0	0	1	0	0	0	0	30704
kasege		2016-01-17	Light	dead	AG		30707	0	0	0	0	0	0	0	1	0	0	0	0	30707
kasege		2016-01-17	Light	dead	AG		30709	0	0	0	0	0	0	0	0	1	0	0	0	30709
kasege		2016-01-17	Light	dead	AG		30710	0	0	0	0	0	0	0	0	0	1	0	0	30710
kasege		2016-01-17	Light	dead	AG		30711	0	0	0	0	0	0	0	0	0	0	1	0	30711
kasege		2016-01-28	Light	dead	AG		32676	1	0	0	0	0	0	0	0	0	0	0	0	32676
kasege		2016-01-28	Light	dead	AG		32677	1	0	0	0	0	0	0	0	0	0	0	0	32677
kasege		2016-01-28	Light	dead	AG		32678	1	0	0	0	0	0	0	0	0	0	0	0	32678
kasege		2016-01-28	Light	dead	AG		32679	0	0	1	0	0	0	0	0	0	0	0	0	32679
kasege		2016-01-28	Light	dead	AG		32680	0	0	1	0	0	0	0	0	0	0	0	0	32680
kasege		2016-01-28	Light	dead	AG		32681	0	0	1	0	0	0	0	0	0	0	0	0	32681
kasege		2016-01-28	Light	dead	AG		32682	0	0	1	0	0	0	0	0	0	0	0	0	32682
kasege		2016-01-28	Light	dead	AG		32683	0	0	0	0	0	1	0	0	0	0	0	0	32683
kasege		2016-01-28	Light	dead	AG		32684	0	0	0	0	0	1	0	0	0	0	0	0	32684
kasege		2016-01-28	Light	dead	AG		32685	0	0	0	0	0	1	0	0	0	0	0	0	32685
kasege		2016-01-28	Light	dead	AG		32686	0	0	0	0	0	0	0	1	0	0	0	0	32686
kasege		2016-01-28	Light	dead	AG		32687	0	0	0	0	0	0	0	1	0	0	0	0	32687
kasege		2016-01-28	Light	dead	AG		32688	0	0	0	0	0	0	0	1	0	0	0	0	32688
kasege		2016-01-28	Light	dead	AG		32689	0	0	0	0	0	0	0	0	1	0	0	0	32689
kasege		2016-01-28	Light	dead	AG		32690	0	0	0	0	0	0	0	0	1	0	0	0	32690
kasege		2016-01-28	Light	dead	AG		32691	0	0	0	0	0	0	0	0	1	0	0	0	32691
kasege	iliya	2016-02-18	Light	all	AG		32838	0	0	1	0	0	0	0	0	0	0	0	0	32838
kasege	iliya	2016-02-18	Light	all	AG		32839	0	0	1	0	0	0	0	0	0	0	0	0	32839
kasege	iliya	2016-02-18	Light	all	AG		32840	0	0	1	0	0	0	0	0	0	0	0	0	32840
kasege	iliya	2016-02-18	Light	all	AG		32841	1	0	0	0	0	0	0	0	0	0	0	0	32841
kasege	iliya	2016-02-18	Light	all	AG		32842	1	0	0	0	0	0	0	0	0	0	0	0	32842
kasege	iliya	2016-02-18	Light	all	AG		32843	1	0	0	0	0	0	0	0	0	0	0	0	32843
kasege	iliya	2016-02-18	Light	all	AG		32844	0	0	0	0	1	0	0	0	0	0	0	0	32844
kasege	iliya	2016-02-18	Light	all	AG		32845	0	0	0	0	1	0	0	0	0	0	0	0	32845
kasege	iliya	2016-02-18	Light	all	AG		32846	0	0	0	0	1	0	0	0	0	0	0	0	32846
kasege	iliya	2016-02-18	Light	all	AG		32847	0	0	0	0	1	0	0	0	0	0	0	0	32847
kasege	iliya	2016-02-18	Light	all	AG		32848	0	0	0	0	0	0	0	0	0	1	0	0	32848
kasege	iliya	2016-02-18	Light	all	AG		32849	0	0	0	0	0	0	0	0	0	1	0	0	32849
kasege	iliya	2016-02-18	Light	all	AG		32850	0	0	0	0	0	0	0	0	0	0	1	0	32850
kasege	iliya	2016-02-18	Light	all	AG		32851	0		0		0	0		0	0	0	0	1	32851
kasege	iliya	2016-03-21	Light	dead	AG		38637	1	0	0	0	0	0	0	0	0	0	0	0
kasege	iliya	2016-03-21	Light	dead	AG		38638	0	0	0	0	0	0	0	0	0	1	0	0
kasege	iliya	2016-03-21	Light	dead	AG		38639	0	0	0	0	0	0	0	0	0	1	0	0
kasege	iliya	2016-03-21	Light	dead	AG		38640	0	0	0	0	0	0	0	0	0	0	1	0
kasege	iliya	2016-03-21	Light	dead	AG		38641	0	0	0	0	0	0	0	0	0	0	1	0
kasege	dc	2016-03-24	New Tent	live	Ag		38650	0	0	1	0	0	0	0	0	0	0	0	0	38650
kasege	dc	2016-03-24	New Tent	live	Ag		38651	0	0	1	0	0	0	0	0	0	0	0	0	38651
kasege	dc	2016-03-24	New Tent	live	Ag		38652	0	0	0	0	0	1	0	0	0	0	0	0	38652
kasege	dc	2016-03-24	New Tent	live	Ag		38653	0	0	0	0	0	1	0	0	0	0	0	0	38653
kasege	dc	2016-03-24	New Tent	live	Ag		38654	0	0	0	0	0	0	0	1	0	0	0	0	38654
kasege	dc	2016-03-24	New Tent	live	Ag		38655	0	0	0	0	0	0	0	1	0	0	0	0	38655
kasege	dc	2016-03-24	New Tent	live	Ag		38656	0	0	0	0	0	0	0	1	0	0	0	0	38656
kasege	dc	2016-03-24	New Tent	live	Ag		38657	0	0	0	0	0	0	0	0	1	0	0	0	38657
kasege	dc	2016-03-24	New Tent	live	Ag		38658	0	0	0	0	0	0	0	0	0	1	0	0	38658
kasege	dc	2016-03-24	New Tent	live	Ag		38659	0	0	0	0	0	0	0	0	0	1	0	0	38659
kasege	dc	2016-03-24	New Tent	live	Ag		38660	0	0	0	0	0	0	0	0	0	0	1	0	38660
kasege	dc	2016-03-24	New Tent	live	Ag		38661	0	0	0	0	0	0	0	0	0	0	1	0	38661
kasege		2016-01-06	rest	live	AG		1974	0	0	0	0	0	0	0	0	0	0	0	1	1974
kasege		2016-01-06	rest	live	AG		1975	0	0	0	0	0	0	0	0	0	0	0	1	1975
kasege		2016-01-06	rest	live	AG		1976	0	0	0	0	0	0	0	0	0	0	0	1	1976
kasege		2016-01-06	rest	live	AG		1977	0	0	0	0	0	0	0	0	0	0	0	1	1977
kasege		2016-01-06	rest	live	AG		1978	0	0	0	0	0	0	0	0	0	0	0	1	1978
kasege		2016-01-06	rest	live	AG		1979	0	0	0	0	0	0	0	0	0	0	0	1	1979
kasege		2016-01-06	rest	live	AG		1980	0	0	0	0	0	0	0	0	0	0	0	1	1980
kasege		2016-01-06	rest	live	AG		1981	0	0	0	0	0	0	0	0	0	0	0	1	1981
kasege		2016-01-06	rest	live	AG		1982	0	0	0	0	0	0	0	0	0	0	0	1	1982
kasege		2016-01-06	rest	live	AG		1983	0	0	0	0	0	0	0	0	0	0	0	1	1983
kasege		2016-01-07	rest	live	AG		1984	0	0	0	0	0	0	0	0	0	0	0	1	1984
kasege		2016-01-07	rest	live	AG		1985	0	0	0	0	0	0	0	0	0	0	0	1	1985
kasege		2016-01-07	rest	live	AG		1986	0	0	0	0	0	0	0	0	0	0	0	1	1986
kasege		2016-01-07	rest	live	AG		1987	0	0	0	0	0	0	0	0	0	0	0	1	1987
kasege		2016-01-07	rest	live	AG		1988	0	0	0	0	0	0	0	0	0	0	0	1	1988
kasege		2016-01-07	rest	live	AG		1989	0	0	0	0	0	0	0	0	0	0	0	1	1989
kasege		2016-01-07	rest	live	AG		1990	0	0	0	0	0	0	0	0	0	0	0	1	1990
kasege		2016-01-07	rest	live	AG		1991	0	0	0	0	0	0	0	0	0	0	0	1	1991
kasege		2016-01-07	rest	live	AG		1992	0	0	0	0	0	0	0	0	0	0	0	1	1992
kasege		2016-01-07	rest	live	AG		1993	0	0	0	0	0	0	0	0	0	0	0	1	1993
kasege		2016-01-07	rest	live	AG		1994	0	0	0	0	0	0	0	0	0	0	0	1	1994
kasege		2016-01-07	rest	live	AG		1995	0	0	0	0	0	0	0	0	0	0	0	1	1995
kasege		2016-01-07	rest	live	AG		1996	0	0	0	0	0	0	0	0	0	0	0	1	1996
kasege		2016-01-07	rest	live	AG		1997	0	0	0	0	0	0	0	0	0	0	0	1	1997
kasege		2016-01-07	rest	live	AG		1998	0	0	0	0	0	0	0	0	0	0	0	1	1998
kasege		2016-01-07	rest	live	AG		1999	0	0	0	0	0	0	0	0	0	0	0	1	1999
kasege		2016-01-07	rest	live	AG		2000	0	0	0	0	0	0	0	0	0	0	0	1	2000
kasege	yk	2016-03-24	resting	part fed	Ag		38649	0	0	0	0	0	0	0	0	0	0	0	0	38649
kasege	yk	2015-12-10	tent	live	AG		28580	1		0		0	0	0	0	0	0	0	0	28580
kasege	yk	2015-12-10	tent	live	AG		28582	1		0		0	0	0	0	0	0	0	0	28582
kasege	yk	2015-12-10	tent	live	AG		28583	1		0		0	0	0	0	0	0	0	0	28583
kasege	yk	2015-12-10	tent	live	AG		28584	1		0		0	0	0	0	0	0	0	0	28584
kasege	yk	2015-12-10	tent	live	AG		28585	0		1		0	0	0	0	0	0	0	0	28585
kasege	yk	2015-12-10	tent	live	AG		28586	0		1		0	0	0	0	0	0	0	0	28586
kasege	yk	2015-12-10	tent	live	AG		28587	0		1		0	0	0	0	0	0	0	0	28587
kasege	yk	2015-12-10	tent	live	AG		28588	0		1		0	0	0	0	0	0	0	0	28588
kasege	yk	2015-12-10	tent	live	AG		28589	0		0		1	0	0	0	0	0	0	0	28589
kasege	yk	2015-12-10	tent	live	AG		28590	0		0		1	0	0	0	0	0	0	0	28590
kasege	yk	2015-12-10	tent	live	AG		28592	0		0		0	1	0	0	0	0	0	0	28592
kasege	yk	2015-12-10	tent	live	AG		28593	0		0		0	1	0	0	0	0	0	0	28593
kasege	yk	2015-12-10	tent	live	AG		28594	0		0		0	0	0	1	0	0	0	0	28594
kasege	yk	2015-12-10	tent	live	AG		28595	0		0		0	0	0	0	0	1	0	0	28595
kasege	yk	2015-12-10	tent	live	AG		28596	0		0		0	0	0	0	0	1	0	0	28596
kasege	yk	2015-12-10	tent	live	AG		28597	0		0		0	0	0	0	0	1	0	0	28597
kasege	yk	2015-12-10	tent	live	AG		28598	0		0		0	0	0	0	0	0	1	0	28598
kasege	yk	2015-12-10	tent	dead	AG		28599	1		0		0	0	0	0	0	0	0	0	28599
kasege	yk	2015-12-10	tent	dead	AG		28600	1		0		0	0	0	0	0	0	0	0	28600
kasege	yk	2015-12-10	tent	dead	AG		28601	1		0		0	0	0	0	0	0	0	0	28601
kasege	yk	2015-12-10	tent	dead	AG		28602	0		0		0	0	0	1	0	0	0	0	28602
kasege	yk	2015-12-10	tent	dead	AG		28603	0		0		0	0	0	1	0	0	0	0	28603
kasege	yk	2015-12-10	tent	dead	AG		28604	0		0		0	0	0	1	0	0	0	0	28604
kasege	yk	2015-12-10	tent	dead	AG		28605	0		0		0	0	0	0	1	0	0	0	28605
kasege	yk	2015-12-10	tent	dead	AG		28606	0		0		0	0	0	0	1	0	0	0	28606
kasege	yk	2015-12-10	tent	dead	AG		28607	0		0		0	0	0	0	0	1	0	0	28607
kasege	yk	2015-12-12	tent	live	AG		28655	1		0		0	0	0	0	0	0	0	0	28655
kasege	yk	2015-12-12	tent	live	AG		28656	1		0		0	0	0	0	0	0	0	0	28656
kasege	yk	2015-12-12	tent	live	AG		28657	1		0		0	0	0	0	0	0	0	0	28657
kasege	yk	2015-12-12	tent	live	AG		28658	1		0		0	0	0	0	0	0	0	0	28658
kasege	yk	2015-12-12	tent	live	AG		28659	0		0		0	0	0	0	0	0	1	0	28659
kasege	yk	2015-12-12	tent	live	AG		28660	0		0		0	0	0	0	0	0	1	0	28660
kasege	yk	2015-12-12	tent	live	AG		28661	0		0		0	0	0	0	0	0	1	0	28661
kasege	yk	2015-12-12	tent	live	AG		28662	0		0		0	0	0	0	0	0	1	0	28662
kasege	yk	2015-12-12	tent	dead	AG		28675	1		0		0	0	0	0	0	0	0	0	28675
kasege	yk	2015-12-12	tent	dead	AG		28676	0		0		0	0	0	1	0	0	0	0	28676
kasege	yk	2015-12-12	tent	dead	AG		28677	0		0		0	0	0	1	0	0	0	0	28677
kasege	yk	2015-12-12	tent	dead	AG		28678	0		0		0	0	0	1	0	0	0	0	28678
kasege	yk	2015-12-12	tent	dead	AG		28679	0		0		0	0	0	1	0	0	0	0	28679
kasege	yk	2015-12-12	tent	dead	AG		28680	0		0		0	0	0	0	1	0	0	0	28680
kasege	yk	2015-12-12	tent	dead	AG		28681	0		0		0	0	0	0	1	0	0	0	28681
kasege	yk	2015-12-12	tent	dead	AG		28682	0		0		0	0	0	0	0	1	0	0	28682
kasege	yk	2015-12-12	tent	dead	AG		28683	0		0		0	0	0	0	0	1	0	0	28683
kasege	dc	2015-08-27	tent		AG		24375	0		0		1	0	0	0	0	0	0	0	24375
kasege	dc	2015-09-29	tent		AG		24401	0		0		0	1	0	0	0	0	0	0	24401
kasege	dc	2015-09-29	tent		AG		24402	0		0		0	1	0	0	0	0	0	0	24402
kasege	dc	2015-10-12	tent		AG		24236	0		0		0	0	1	0	0	0	1	0	24236
kasege	dc	2015-10-19	tent		AG		24438	1		0		0	0	0	0	0	0	0	0	24438
kasege	dc	2015-10-19	tent		AG		24439	1		0		0	0	0	0	0	0	0	0	24439
kasege	dc	2015-10-19	tent		AG		24440	1		0		0	0	0	0	0	0	0	0	24440
kasege	dc	2015-10-19	tent		AG		24441	1		0		0	0	0	0	0	0	0	0	24441
kasege	dc	2015-10-19	tent		AG		24442	1		0		0	0	0	0	0	0	0	0	24442
kasege	dc	2015-10-19	tent		AG		24443	0		1		0	0	0	0	0	0	0	0	24443
kasege	dc	2015-10-19	tent		AG		24444	0		1		0	0	0	0	0	0	0	0	24444
kasege	dc	2015-10-19	tent		AG		24445	0		1		0	0	0	0	0	0	0	0	24445
kasege	dc	2015-10-19	tent		AG		24446	0		0		1	0	0	0	0	0	0	0	24446
kasege	dc	2015-10-19	Tent		AG		24447	0		0		1	0	0	0	0	0	0	0	24447
kasege	dc	2015-10-19	Tent		AG		24448	0		0		0	0	0	0	1	0	0	0	24448
kasege	dc	2015-10-19	Tent		AG		24449	0		0		0	0	0	0	0	0	1	0	24449
kasege	dc	2015-10-19	Tent		AG		24450	0		0		0	0	0	0	0	0	1	0	24450
kasege	dc	2015-10-19	Tent		AG		24451	0		0		0	0	0	0	0	0	1	0	24451
kasege	wi	2015-10-21	Tent		AF		24452	0		0		0	0	0	1	0	0	0	0	24452
kasege	wi	2015-10-21	Tent		AG		24453	0		1		0	0	0	0	0	0	0	0	24453
kasege	wi	2015-10-21	Tent		AG		24454	0		1		0	0	0	0	0	0	0	0	24454
kasege	wi	2015-10-21	Tent		AG		24455	0		0		0	1	0	0	0	0	0	0	24455
kasege	wi	2015-10-21	Tent		AG		24456	0		0		0	0	0	0	1	0	0	0	24456
kasege	wi	2015-10-21	Tent		AG		24457	0		0		0	0	0	0	0	0	1	0	24457
kasege	wi	2015-10-21	Tent		AG		24458	1		0		0	0	0	0	0	0	0	0	24458
kasege	dc	2015-10-22	Tent		AG		24465	1		0		0	0	0	0	0	0	0	0	24465
kasege	dc	2015-10-22	Tent		AG		24467	1		0		0	0	0	0	0	0	0	0	24467
kasege	dc	2015-10-22	Tent		AG		24468	1		0		0	0	0	0	0	0	0	0	24468
kasege	dc	2015-10-22	Tent		AG		24469	1		0		0	0	0	0	0	0	0	0	24469
kasege	dc	2015-10-22	Tent		AG		24470	1		0		0	0	0	0	0	0	0	0	24470
kasege	dc	2015-10-22	Tent		AG		24472	0		1		0	0	0	0	0	0	0	0	24472
kasege	dc	2015-10-22	Tent		AG		24473	0		1		0	0	0	0	0	0	0	0	24473
kasege	dc	2015-10-22	Tent		AG		24474	0		0		1	0	0	0	0	0	0	0	24474
kasege	dc	2015-10-22	Tent		AG		24475	0		0		0	1	0	0	0	0	0	0	24475
kasege	dc	2015-10-22	Tent		AG		24476	0		0		0	0	0	0	1	0	0	0	24476
kasege	dc	2015-10-22	Tent		AG		24477	0		0		0	0	0	0	0	0	1	0	24477
kasege	yk	2015-10-26	Tent		AG		24487	1		0		0	0	0	0	0	0	0	0	24487
kasege	yk	2015-10-26	Tent		AG		24488	1		0		0	0	0	0	0	0	0	0	24488
kasege	yk	2015-10-26	Tent		AG		24489	0		1		0	0	0	0	0	0	0	0	24489
kasege	yk	2015-10-26	Tent		AG		24490	0		0		0	1	0	0	0	0	0	0	24490
kasege	yk	2015-10-26	Tent		AG		26411	0		0		0	1	0	0	0	0	0	0	26411
kasege	yk	2015-10-26	Tent		AG		26412	0		0		0	1	0	0	0	0	0	0	26412
kasege	yk	2015-10-26	Tent		AG		26413	0		0		0	0	0	1	0	0	0	0	26413
kasege	yk	2015-11-02	Tent		AG		26431	0		0		0	0	1	1	0	0	0	0	26431
kasege	yk	2015-11-02	Tent		AG		26433	0		0		0	0	2	0	0	0	1	0	26433
kasege	yk	2015-11-02	Tent		AG		26434	0		0		0	0	2	0	0	0	1	0	26434
kasege	yk	2015-11-02	Tent		AG		26435	0		0		0	0	3	0	0	0	1	0	26435
kasege	yk	2015-11-09	Tent		AG		26852	1		0		0	0	0	0	0	0	0	0	26852
kasege	yk	2015-11-09	Tent		AG		26853	1		0		0	0	0	0	0	0	0	0	26853
kasege	yk	2015-11-09	Tent		AG		26854	1		0		0	0	0	0	0	0	0	0	26854
kasege	yk	2015-12-03	Tent	dead	AG		27737	1		0		0	0	0	0	0	0	0	0	27737
kasege	yk	2015-12-03	Tent	dead	AG		27738	1		0		0	0	0	0	0	0	0	0	27738
kasege	yk	2015-12-03	Tent	dead	AG		27739	1		0		0	0	0	0	0	0	0	0	27739
kasege	yk	2015-12-03	Tent	dead	AG		27740	1		0		0	0	0	0	0	0	0	0	27740
kasege	yk	2015-12-03	Tent	dead	AG		27741	1		0		0	0	0	0	0	0	0	0	27741
kasege	yk	2015-12-03	Tent	dead	AG		27742	1		0		0	0	0	0	0	0	0	0	27742
kasege	yk	2015-12-03	Tent	dead	AG		27743	1		0		0	0	0	0	0	0	0	0	27743
kasege	yk	2015-12-03	Tent	dead	AG		27744	1		0		0	0	0	0	0	0	0	0	27744
kasege	yk	2015-12-03	Tent	dead	AG		27745	1		0		0	0	0	0	0	0	0	0	27745
kasege	yk	2015-12-03	Tent	dead	AG		27746	0		1		0	0	0	0	0	0	0	0	27746
kasege	yk	2015-12-03	Tent	dead	AG		27747	0		1		0	0	0	0	0	0	0	0	27747
kasege	yk	2015-12-03	Tent	dead	AG		27748	0		1		0	0	0	0	0	0	0	0	27748
kasege	yk	2015-12-03	Tent	dead	AG		27749	0		0		0	1	0	0	0	0	0	0	27749
kasege	yk	2015-12-03	Tent	dead	AG		27750	0		0		0	1	0	0	0	0	0	0	27750
kasege	yk	2015-12-03	Tent	dead	AG		27751	0		0		0	0	0	1	0	0	0	0	27751
kasege	yk	2015-12-03	Tent	dead	AG		27752	0		0		0	0	0	0	1	0	0	0	27752
kasege	yk	2015-12-03	Tent	dead	AG		27753	0		0		0	0	0	0	0	1	0	0	27753
kasege	yk	2015-12-03	Tent	dead	AG		27754	0		0		0	0	0	0	0	1	0	0	27754
kasege	yk	2015-12-03	Tent	dead	AG		27755	0		0		0	0	0	0	0	0	1	0	27755
kasege	yk	2015-12-03	Tent	dead	AG		27756	0		0		0	0	0	0	0	0	1	0	27756
kasege	yk	2015-12-03	Tent	live	AG		27757	1		0		0	0	0	0	0	0	0	0	27757
kasege	yk	2015-12-03	Tent	live	AG		27758	1		0		0	0	0	0	0	0	0	0	27758
kasege	yk	2015-12-03	Tent	live	AG		27759	1		0		0	0	0	0	0	0	0	0	27759
kasege	yk	2015-12-03	Tent	live	AG		27760	1		0		0	0	0	0	0	0	0	0	27760
kasege	yk	2015-12-03	Tent	live	AG		27761	1		0		0	0	0	0	0	0	0	0	27761
kasege	yk	2015-12-03	Tent	live	AG		27762	1		0		0	0	0	0	0	0	0	0	27762
kasege	yk	2015-12-03	Tent	live	AG		27763	1		0		0	0	0	0	0	0	0	0	27763
kasege	yk	2015-12-03	Tent	live	AG		27764	1		0		0	0	0	0	0	0	0	0	27764
kasege	yk	2015-12-03	Tent	live	AG		27765	1		0		0	0	0	0	0	0	0	0	27765
kasege	yk	2015-12-03	Tent	live	AG		27766	1		0		0	0	0	0	0	0	0	0	27766
kasege	yk	2015-12-03	Tent	live	AG		27767	1		0		0	0	0	0	0	0	0	0	27767
kasege	yk	2015-12-03	Tent	live	AG		27768	1		0		0	0	0	0	0	0	0	0	27768
kasege	yk	2015-12-03	Tent	live	AG		27769	1		0		0	0	0	0	0	0	0	0	27769
kasege	yk	2015-12-03	Tent	live	AG		27770	0		1		0	0	0	0	0	0	0	0	27770
kasege	yk	2015-12-03	Tent	live	AG		27771	0		1		0	0	0	0	0	0	0	0	27771
kasege	yk	2015-12-03	Tent	live	AG		27772	0		1		0	0	0	0	0	0	0	0	27772
kasege	yk	2015-12-03	Tent	live	AG		27773	0		1		0	0	0	0	0	0	0	0	27773
kasege	yk	2015-12-03	Tent	live	AG		27774	0		1		0	0	0	0	0	0	0	0	27774
kasege	yk	2015-12-03	Tent	live	AG		27775	0		1		0	0	0	0	0	0	0	0	27775
kasege	yk	2015-12-03	Tent	live	AG		27776	0		1		0	0	0	0	0	0	0	0	27776
kasege	yk	2015-12-03	Tent	live	AG		27777	0		1		0	0	0	0	0	0	0	0	27777
kasege	yk	2015-12-03	Tent	live	AG		27778	0		0		0	1	0	0	0	0	0	0	27778
kasege	yk	2015-12-03	Tent	live	AG		27779	0		0		0	1	0	0	0	0	0	0	27779
kasege	yk	2015-12-03	Tent	live	AG		27780	0		0		0	1	0	0	0	0	0	0	27780
kasege	yk	2015-12-03	Tent	live	AG		27781	0		0		0	1	0	0	0	0	0	0	27781
kasege	yk	2015-12-04	Tent	dead	AG		27784	1		0		0	0	0	0	0	0	0	0	27784
kasege	yk	2015-12-04	Tent	dead	AG		27785	1		0		0	0	0	0	0	0	0	0	27785
kasege	yk	2015-12-04	Tent	dead	AG		27786	1		0		0	0	0	0	0	0	0	0	27786
kasege	yk	2015-12-04	Tent	dead	AG		27787	0		1		0	0	0	0	0	0	0	0	27787
kasege	yk	2015-12-04	Tent	dead	AG		27788	0		0		0	1	0	0	0	0	0	0	27788
kasege	yk	2015-12-04	Tent	dead	AG		27789	0		0		0	0	0	1	0	0	0	0	27789
kasege	yk	2015-12-04	Tent	dead	AG		27790	0		0		0	0	0	1	0	0	0	0	27790
kasege	yk	2015-12-04	Tent	dead	AG		27791	0		0		0	0	0	0	0	1	0	0	27791
kasege	yk	2015-12-04	Tent	live	AG		27792	1		0		0	0	0	0	0	0	0	0	27792
kasege	yk	2015-12-04	Tent	live	AG		27793	1		0		0	0	0	0	0	0	0	0	27793
kasege	yk	2015-12-04	Tent	live	AG		27794	1		0		0	0	0	0	0	0	0	0	27794
kasege	yk	2015-12-04	Tent	live	AG		27795	1		0		0	0	0	0	0	0	0	0	27795
kasege	yk	2015-12-04	Tent	live	AG		27796	1		0		0	0	0	0	0	0	0	0	27796
kasege	yk	2015-12-04	Tent	live	AG		27797	1		0		0	0	0	0	0	0	0	0	27797
kasege	yk	2015-12-04	Tent	live	AG		27798	0		0		1	0	0	0	0	0	0	0	27798
kasege	yk	2015-12-04	Tent	live	AG		27799	0		0		1	0	0	0	0	0	0	0	27799
kasege	yk	2015-12-04	Tent	live	AG		27800	0		0		0	1	0	0	0	0	0	0	27800
kasege	yk	2015-12-04	Tent	live	AG		27801	0		0		0	1	0	0	0	0	0	0	27801
kasege	yk	2015-12-04	Tent	live	AG		27802	0		0		0	0	0	0	1	0	0	0	27802
kasege	yk	2015-12-04	Tent	live	AG		27803	0		0		0	0	0	0	0	0	1	0	27803
kasege	yk	2015-12-04	Tent	live	AG		27804	0		0		0	0	2	0	0	0	1	0	27804
kasege	yk	2015-12-06	Tent	live	AG		27866	1		0		0	0	0	0	0	0	0	0	27866
kasege	yk	2015-12-06	Tent	live	AG		27867	1		0		0	0	0	0	0	0	0	0	27867
kasege	yk	2015-12-06	Tent	live	AG		27868	1		0		0	0	0	0	0	0	0	0	27868
kasege	yk	2015-12-06	Tent	live	AG		27869	0		1		0	0	0	0	0	0	0	0	27869
kasege	yk	2015-12-06	Tent	live	AG		27870	0		1		0	0	0	0	0	0	0	0	27870
kasege	yk	2015-12-06	Tent	live	AG		27871	0		1		0	0	0	0	0	0	0	0	27871
kasege	yk	2015-12-06	Tent	live	AG		27872	0		1		0	0	0	0	0	0	0	0	27872
kasege	yk	2015-12-06	Tent	live	AG		27873	0		1		0	0	0	0	0	0	0	0	27873
kasege	yk	2015-12-06	Tent	live	AG		27874	0		0		0	1	0	0	0	0	0	0	27874
kasege	yk	2015-12-06	Tent	live	AG		27875	0		0		0	0	0	1	0	0	0	0	27875
kasege	yk	2015-12-06	Tent	live	AG		27876	0		0		0	0	0	1	0	0	0	0	27876
kasege	yk	2015-12-06	Tent	live	AG		27877	0		0		0	0	0	0	1	0	0	0	27877
kasege	yk	2015-12-06	Tent	live	AG		27878	0		0		0	0	0	0	1	0	0	0	27878
kasege	yk	2015-12-06	Tent	dead	AG		27879	1		0		0	0	0	0	0	0	0	0	27879
kasege	yk	2015-12-06	Tent	dead	AG		27880	1		0		0	0	0	0	0	0	0	0	27880
kasege	yk	2015-12-06	Tent	dead	AG		27881	0		1		0	0	0	0	0	0	0	0	27881
kasege	yk	2015-12-06	Tent	dead	AG		27882	0		1		0	0	0	0	0	0	0	0	27882
kasege	yk	2015-12-06	Tent	dead	AG		27883	0		1		0	0	0	0	0	0	0	0	27883
kasege	yk	2015-12-06	Tent	dead	AG		27884	0		1		0	0	0	0	0	0	0	0	27884
kasege	yk	2015-12-06	Tent	dead	AG		27885	0		1		0	0	0	0	0	0	0	0	27885
kasege	yk	2015-12-06	Tent	dead	AG		27886	0		0		1	0	0	0	0	0	0	0	27886
kasege	yk	2015-12-06	Tent	dead	AG		27887	0		0		0	0	0	1	0	0	0	0	27887
kasege	yk	2015-12-06	Tent	dead	AG		27888	0		0		0	0	0	1	0	0	0	0	27888
kasege	yk	2015-12-06	Tent	dead	AG		27889	0		0		0	0	0	1	0	0	0	0	27889
kasege	yk	2015-12-07	Tent	dead	AG		27908	1		0		0	0	0	0	0	0	0	0	27908
kasege	yk	2015-12-07	Tent	dead	AG		27909	1		0		0	0	0	0	0	0	0	0	27909
kasege	yk	2015-12-07	Tent	dead	AG		27910	1		0		0	0	0	0	0	0	0	0	27910
kasege	yk	2015-12-07	Tent	dead	AG		28411	1		0		0	0	0	0	0	0	0	0	28411
kasege	yk	2015-12-07	Tent	dead	AG		28412	1		0		0	0	0	0	0	0	0	0	28412
kasege	yk	2015-12-07	Tent	dead	AG		28413	0		1		0	0	0	0	0	0	0	0	28413
kasege	yk	2015-12-07	Tent	dead	AG		28414	0		1		0	0	0	0	0	0	0	0	28414
kasege	yk	2015-12-07	Tent	dead	AG		28415	0		1		0	0	0	0	0	0	0	0	28415
kasege	yk	2015-12-07	Tent	dead	AG		28416	0		1		0	0	0	0	0	0	0	0	28416
kasege	yk	2015-12-07	Tent	dead	AG		28417	0		0		1	0	0	0	0	0	0	0	28417
kasege	yk	2015-12-07	Tent	dead	AG		28418	0		0		0	1	0	0	0	0	0	0	28418
kasege	yk	2015-12-07	Tent	dead	AG		28419	0		0		0	0	0	0	1	0	0	0	28419
kasege	yk	2015-12-07	Tent	dead	AG		28420	0		0		0	0	0	0	0	1	0	0	28420
kasege	yk	2015-12-07	Tent	live	AG		28421	1		0		0	0	0	0	0	0	0	0	28421
kasege	yk	2015-12-07	Tent	live	AG		28422	1		0		0	0	0	0	0	0	0	0	28422
kasege	yk	2015-12-07	Tent	live	AG		28423	1		0		0	0	0	0	0	0	0	0	28423
kasege	yk	2015-12-07	Tent	live	AG		28424	1		0		0	0	0	0	0	0	0	0	28424
kasege	yk	2015-12-07	Tent	live	AG		28425	1		0		0	0	0	0	0	0	0	0	28425
kasege	yk	2015-12-07	Tent	live	AG		28426	0		1		0	0	0	0	0	0	0	0	28426
kasege	yk	2015-12-07	Tent	live	AG		28427	0		1		0	0	0	0	0	0	0	0	28427
kasege	yk	2015-12-07	Tent	live	AG		28428	0		1		0	0	0	0	0	0	0	0	28428
kasege	yk	2015-12-07	Tent	live	AG		28429	0		1		0	0	0	0	0	0	0	0	28429
kasege	yk	2015-12-07	Tent	live	AG		28430	0		1		0	0	0	0	0	0	0	0	28430
kasege	yk	2015-12-07	Tent	live	AG		28431	0		0		1	0	0	0	0	0	0	0	28431
kasege	yk	2015-12-07	Tent	live	AG		28432	0		0		0	1	0	0	0	0	0	0	28432
kasege	yk	2015-12-07	Tent	live	AG		28433	0		0		0	1	0	0	0	0	0	0	28433
kasege	yk	2015-12-07	Tent	live	AG		28434	0		0		0	1	0	0	0	0	0	0	28434
kasege	yk	2015-12-07	Tent	live	AG		28435	0		0		0	1	0	0	0	0	0	0	28435
kasege	yk	2015-12-07	Tent	live	AG		28436	0		0		0	0	0	1	0	0	0	0	28436
kasege	yk	2015-12-07	Tent	live	AG		28437	0		0		0	0	0	1	0	0	0	0	28437
kasege	yk	2015-12-07	Tent	live	AG		28438	0		0		0	0	0	0	0	1	0	0	28438
kasege	yk	2015-12-08	Tent	dead	AG		28464	1		0		0	0	0	0	0	0	0	0	28464
kasege	yk	2015-12-08	Tent	dead	AG		28465	0		0		1	0	0	0	0	0	0	0	28465
kasege	yk	2015-12-08	Tent	dead	AG		28466	0		0		1	0	0	0	0	0	0	0	28466
kasege	yk	2015-12-08	Tent	dead	AG		28467	0		0		0	0	0	0	0	0	0	1	28467
kasege	yk	2015-12-08	Tent	live	AG		28468	1		0		0	0	0	0	0	0	0	0	28468
kasege	yk	2015-12-08	Tent	live	AG		28469	0		1		0	0	0	0	0	0	0	0	28469
kasege	yk	2015-12-08	Tent	live	AG		28470	0		1		0	0	0	0	0	0	0	0	28470
kasege	yk	2015-12-08	Tent	live	AG		28471	0		1		0	0	0	0	0	0	0	0	28471
kasege	yk	2015-12-08	Tent	live	AG		28472	0		1		0	0	0	0	0	0	0	0	28472
kasege	yk	2015-12-08	Tent	live	AG		28473	0		1		0	0	0	0	0	0	0	0	28473
kasege	yk	2015-12-08	Tent	live	AG		28474	0		0		1	0	0	0	0	0	0	0	28474
kasege	yk	2015-12-08	Tent	live	AG		28475	0		0		0	1	0	0	0	0	0	0	28475
kasege	yk	2015-12-08	Tent	live	AG		28476	0		0		0	1	0	0	0	0	0	0	28476
kasege	yk	2015-12-08	Tent	live	AG		28477	0		0		0	1	0	0	0	0	0	0	28477
kasege	yk	2015-12-08	Tent	live	AG		28478	0		0		0	0	0	1	0	0	0	0	28478
kasege	yk	2015-12-08	Tent	live	AG		28479	0		0		0	0	0	0	1	0	0	0	28479
kasege	yk	2015-12-08	Tent	live	AG		28480	0		0		0	0	0	0	1	0	0	0	28480
kasege	yk	2015-12-08	Tent	live	AG		28481	0		0		0	0	0	0	0	1	0	0	28481
kasege	yk	2015-12-08	Tent	live	AG		28482	0		0		0	0	0	0	0	1	0	0	28482
kasege	yk	2015-12-08	Tent	live	AG		28483	0		0		0	0	0	0	0	1	0	0	28483
kasege	yk	2015-12-08	Tent	live	AG		28484	0		0		0	0	0	0	0	1	0	0	28484
kasege	yk	2015-12-08	Tent	live	AG		28485	0		0		0	0	0	0	0	0	1	0	28485
kasege	yk	2015-12-08	Tent	live	AG		28486	0		0		0	0	0	0	0	0	0	1	28486
kasege	yk	2015-12-09	Tent	live	AG		28524	0		0		1	0	0	0	0	0	0	0	28524
kasege	yk	2015-12-09	Tent	live	AG		28525	0		0		1	0	0	0	0	0	0	0	28525
kasege	yk	2015-12-09	Tent	live	AG		28526	0		0		0	1	0	0	0	0	0	0	28526
kasege	yk	2015-12-09	Tent	live	AG		28527	0		0		0	0	0	1	0	0	0	0	28527
kasege	yk	2015-12-09	Tent	live	AG		28528	0		0		0	0	0	0	1	0	0	0	28528
kasege	yk	2015-12-09	Tent	live	AG		28529	0		0		0	0	0	0	0	1	0	0	28529
kasege	yk	2015-12-09	Tent	live	AG		28530	0		0		0	0	0	0	0	1	0	0	28530
kasege	yk	2015-12-09	Tent	live	AG		28531	0		0		0	0	0	0	0	0	1	0	28531
kasege	yk	2015-12-09	Tent	live	AG		28532	0		0		0	0	0	0	0	0	1	0	28532
kasege	yk	2015-12-09	Tent	live	AG		28533	0		0		0	0	0	0	0	0	1	0	28533
kasege	yk	2015-12-09	Tent	live	AG		28534	0		0		0	0	0	0	0	0	1	0	28534
kasege	yk	2015-12-09	Tent	dead	AG		28535	0		0		0	1	0	0	0	0	0	0	28535
kasege	yk	2015-12-09	Tent	dead	AG		28536	0		0		0	1	0	0	0	0	0	0	28536
kasege	yk	2015-12-09	Tent	dead	AG		28537	0		0		0	0	0	1	0	0	0	0	28537
kasege	yk	2015-12-09	Tent	dead	AG		28538	0		0		0	0	0	0	0	1	0	0	28538
kasege	yk	2015-12-09	Tent	dead	AG		28539	0		0		0	0	0	0	0	0	1	0	28539
kasege	yk	2015-12-09	Tent	dead	AG		28540	0		0		0	0	0	0	0	0	1	0	28540
kasege	yk	2015-12-11	Tent	live	AG		28612	1		0		0	0	0	0	0	0	0	0	28612
kasege	yk	2015-12-11	Tent	live	AG		28614	1		0		0	0	0	0	0	0	0	0	28614
kasege	yk	2015-12-11	Tent	live	AG		28616	0		1		0	0	0	0	0	0	0	0	28616
kasege	yk	2015-12-11	Tent	live	AG		28617	0		1		0	0	0	0	0	0	0	0	28617
kasege	yk	2015-12-11	Tent	live	AG		28618	0		1		0	0	0	0	0	0	0	0	28618
kasege	yk	2015-12-11	Tent	live	AG		28619	0		1		0	0	0	0	0	0	0	0	28619
kasege	yk	2015-12-11	Tent	live	AG		28620	0		0		1	0	0	0	0	0	0	0	28620
kasege	yk	2015-12-11	Tent	live	AG		28621	0		0		0	1	0	0	0	0	0	0	28621
kasege	yk	2015-12-11	Tent	live	AG		28622	0		0		0	1	0	0	0	0	0	0	28622
kasege	yk	2015-12-11	Tent	live	AG		28623	0		0		0	1	0	0	0	0	0	0	28623
kasege	yk	2015-12-11	Tent	live	AG		28624	0		0		0	0	0	0	1	0	0	0	28624
kasege	yk	2015-12-11	Tent	live	AG		28625	0		0		0	0	0	0	0	0	1	0	28625
kasege	yk	2015-12-11	Tent	live	AG		28626	0		0		0	0	0	0	0	0	1	0	28626
kasege	yk	2015-12-11	Tent	live	AG		28627	0		0		0	0	0	0	0	0	1	0	28627
kasege	yk	2015-12-11	Tent	live	AG		28628	0		0		0	0	0	0	0	0	1	0	28628
kasege	yk	2015-12-11	Tent	live	AG		28629	0		0		0	0	0	0	0	0	1	0	28629
kasege	yk	2015-12-11	Tent	live	AG		28630	0		0		0	0	0	0	0	0	1	0	28630
kasege	yk	2015-12-11	Tent	live	AG		28631	0		0		0	0	0	0	0	0	1	0	28631
kasege	yk	2015-12-11	Tent	dead	AG		28632	1		0		0	0	0	0	0	0	0	0	28632
kasege	yk	2015-12-11	Tent	dead	AG		28633	1		0		0	0	0	0	0	0	0	0	28633
kasege	yk	2015-12-11	Tent	dead	AG		28634	1		0		0	0	0	0	0	0	0	0	28634
kasege	yk	2015-12-11	Tent	dead	AG		28635	1		0		0	0	0	0	0	0	0	0	28635
kasege	yk	2015-12-11	Tent	dead	AG		28636	1		0		0	0	0	0	0	0	0	0	28636
kasege	yk	2015-12-11	Tent	dead	AG		28637	0		1		0	0	0	0	0	0	0	0	28637
kasege	yk	2015-12-11	Tent	dead	AG		28640	0		1		0	0	0	0	0	0	0	0	28640
kasege	yk	2015-12-11	Tent	dead	AG		28645	0		0		0	0	0	0	1	0	0	0	28645
kasege	yk	2015-12-11	Tent	dead	AG		28646	0		0		0	0	0	0	1	0	0	0	28646
kasege	yk	2015-12-11	Tent	dead	AG		28647	0		0		0	0	0	0	0	1	0	0	28647
kasege		2015-12-13	Tent	live	AG		28693	0		0		0	1	0	0	0	0	0	0	28693
kasege		2015-12-13	Tent	live	AG		28694	0		0		0	1	0	0	0	0	0	0	28694
kasege		2015-12-13	Tent	live	AG		28695	0		0		0	1	0	0	0	0	0	0	28695
kasege		2015-12-13	Tent	live	AG		28696	0		0		0	1	0	0	0	0	0	0	28696
kasege		2015-12-13	Tent	live	AG		28697	0		0		0	1	0	0	0	0	0	0	28697
kasege		2015-12-13	Tent	live	AG		28698	0		0		0	0	0	1	0	0	0	0	28698
kasege		2015-12-13	Tent	live	AG		28699	0		0		0	0	0	1	0	0	0	0	28699
kasege		2015-12-13	Tent	live	AG		28700	0		0		0	0	0	1	0	0	0	0	28700
kasege		2015-12-13	Tent	live	AG		28701	0		0		0	0	0	1	0	0	0	0	28701
kasege		2015-12-13	Tent	live	AG		28702	0		0		0	0	0	0	1	0	0	0	28702
kasege		2015-12-13	Tent	live	AG		28703	0		0		0	0	0	0	1	0	0	0	28703
kasege		2015-12-13	Tent	live	AG		28704	0		0		0	0	0	0	0	1	0	0	28704
kasege		2015-12-13	Tent	live	AG		28705	0		0		0	0	0	0	0	1	0	0	28705
kasege		2015-12-13	Tent	live	AG		28706	0		0		0	0	0	0	0	0	1	0	28706
kasege		2015-12-13	Tent	live	AG		28707	0		0		0	0	0	0	0	0	1	0	28707
kasege		2015-12-13	Tent	live	AG		28708	0		0		0	0	0	0	0	0	1	0	28708
kasege		2015-12-13	Tent	live	AG		28709	0		0		0	0	0	0	0	0	1	0	28709
kasege		2015-12-13	Tent	dead	AG		28710	0		0		0	1	0	0	0	0	0	0	28710
kasege		2015-12-13	Tent	dead	AG		28711	0		0		0	1	0	0	0	0	0	0	28711
kasege		2015-12-13	Tent	dead	AG		28712	0		0		0	1	0	0	0	0	0	0	28712
kasege		2015-12-13	Tent	dead	AG		28713	0		0		0	0	0	1	0	0	0	0	28713
kasege		2015-12-13	Tent	dead	AG		28714	0		0		0	0	0	1	0	0	0	0	28714
kasege		2015-12-13	Tent	dead	AG		28715	0		0		0	0	0	1	0	0	0	0	28715
kasege		2015-12-13	Tent	dead	AG		28716	0		0		0	0	0	0	1	0	0	0	28716
kasege		2015-12-13	Tent	dead	AG		28717	0		0		0	0	0	0	1	0	0	0	28717
kasege		2015-12-13	Tent	dead	AG		28718	0		0		0	0	0	0	0	1	0	0	28718
kasege		2015-12-13	Tent	dead	AG		28719	0		0		0	0	0	0	0	1	0	0	28719
kasege		2015-12-14	Tent	dead	AG		28720	0		0		0	1	0	0	0	0	0	0	28720
kasege		2015-12-14	Tent	dead	AG		28721	0		0		0	0	0	0	0	0	1	0	28721
kasege		2015-12-14	Tent	dead	AG		28722	0		0		0	0	0	0	0	0	1	0	28722
kasege		2015-12-14	Tent	live	AG		28723	0		0		0	1	0	0	0	0	0	0	28723
kasege		2015-12-14	Tent	live	AG		28724	0		0		0	1	0	0	0	0	0	0	28724
kasege		2015-12-14	Tent	live	AG		28725	0		0		0	0	0	1	0	0	0	0	28725
kasege		2015-12-14	Tent	live	AG		28726	0		0		0	0	0	1	0	0	0	0	28726
kasege		2015-12-14	Tent	live	AG		28727	0		0		0	0	0	1	0	0	0	0	28727
kasege		2015-12-14	Tent	live	AG		28728	0		0		0	0	0	1	0	0	0	0	28728
kasege		2015-12-14	Tent	live	AG		28729	0		0		0	0	0	1	0	0	0	0	28729
kasege		2015-12-14	Tent	live	AG		28730	0		0		0	0	0	1	0	0	0	0	28730
kasege		2015-12-14	Tent	live	AG		28731	0		0		0	0	0	0	1	0	0	0	28731
kasege		2015-12-14	Tent	live	AG		28732	0		0		0	0	0	0	1	0	0	0	28732
kasege		2015-12-14	Tent	live	AG		28733	0		0		0	0	0	0	0	1	0	0	28733
kasege		2015-12-14	Tent	live	AG		28734	0		0		0	0	0	0	0	1	0	0	28734
kasege		2015-12-14	Tent	live	AG		28735	0		0		0	0	0	0	0	1	0	0	28735
kasege		2015-12-14	Tent	live	AG		28736	0		0		0	0	0	0	0	1	0	0	28736
kasege		2015-12-14	Tent	live	AG		28737	0		0		0	0	0	0	0	0	1	0	28737
kasege		2015-12-14	Tent	live	AG		28738	0		0		0	0	0	0	0	0	1	0	28738
kasege		2015-12-14	Tent	live	AG		28739	0		0		0	0	0	0	0	0	1	0	28739
kasege		2015-12-15	Tent	dead	AG		28756	0	0	0	0	0	1	0	0	0	0	0	0	28756
kasege		2015-12-15	Tent	dead	AG		28757	0	0	0	0	0	1	0	0	0	0	0	0	28757
kasege		2015-12-15	Tent	dead	AG		28758	0	0	0	0	0	1	0	0	0	0	0	0	28758
kasege		2015-12-15	Tent	dead	AG		28759	0	0	0	0	0	1	0	0	0	0	0	0	28759
kasege		2015-12-15	Tent	dead	AG		28760	0	0	0	0	0	0	0	1	0	0	0	0	28760
kasege		2015-12-15	Tent	dead	AG		28761	0	0	0	0	0	0	0	1	0	0	0	0	28761
kasege		2015-12-15	Tent	dead	AG		28762	0	0	0	0	0	0	0	1	0	0	0	0	28762
kasege		2015-12-15	Tent	dead	AG		28763	0	0	0	0	0	0	0	1	0	0	0	0	28763
kasege		2015-12-15	Tent	dead	AG		28764	0	0	0	0	0	0	0	0	0	1	0	0	28764
kasege		2015-12-15	Tent	dead	AG		28765	0	0	0	0	0	0	0	0	0	1	0	0	28765
kasege		2015-12-15	Tent	dead	AG		28766	0	0	0	0	0	0	0	0	0	0	1	0	28766
kasege		2015-12-15	Tent	live	AG		28768	0	0	0	0	0	1	0	0	0	0	0	0	28768
kasege		2015-12-15	Tent	live	AG		28769	0	0	0	0	0	1	0	0	0	0	0	0	28769
kasege		2015-12-15	Tent	live	AG		28770	0	0	0	0	0	1	0	0	0	0	0	0	28770
kasege		2015-12-15	Tent	live	AG		28771	0	0	0	0	0	1	0	0	0	0	0	0	28771
kasege		2015-12-15	Tent	live	AG		28772	0	0	0	0	0	0	0	1	0	0	0	0	28772
kasege		2015-12-15	Tent	live	AG		28773	0	0	0	0	0	0	0	0	0	1	0	0	28773
kasege		2015-12-15	Tent	live	AG		28774	0	0	0	0	0	0	0	0	0	0	1	0	28774
kasege		2015-12-16	Tent	live	AG		28790	0	0	0	0	0	1	0	0	0	0	0	0	28790
kasege		2015-12-16	Tent	live	AG		28791	0	0	0	0	0	1	0	0	0	0	0	0	28791
kasege		2015-12-16	Tent	live	AG		28792	0	0	0	0	0	0	0	1	0	0	0	0	28792
kasege		2015-12-16	Tent	live	AG		28793	0	0	0	0	0	0	0	0	0	0	1	0	28793
kasege		2015-12-16	Tent	live	AG		28794	0	0	0	0	0	0	0	0	0	0	1	0	28794
kasege		2015-12-17	Tent	dead	AG		28798	0	0	0	0	0	0	0	1	0	0	0	0	28798
kasege		2015-12-17	Tent	live	AG		28805	0	0	0	0	0	1	0	0	0	0	0	0	28805
kasege		2015-12-17	Tent	live	AG		28806	0	0	0	0	0	0	0	1	0	0	0	0	28806
kasege		2015-12-18	Tent	dead	AG		28809	0	0	1	0	0	0	0	0	0	0	0	0	28809
kasege		2015-12-18	Tent	dead	AG		28812	0	0	0	0	0	1	0	0	0	0	0	0	28812
kasege		2015-12-18	Tent	dead	AG		28813	0	0	0	0	0	0	0	1	0	0	0	0	28813
kasege		2015-12-18	Tent	live	AG		28816	0	0	1	0	0	0	0	0	0	0	0	0	28816
kasege		2015-12-18	Tent	live	AG		28819	0	0	0	0	0	1	0	0	0	0	0	0	28819
kasege		2015-12-18	Tent	live	AG		28820	0	0	0	0	0	1	0	0	0	0	0	0	28820
kasege		2015-12-18	Tent	live	AG		28821	0	0	0	0	0	1	0	0	0	0	0	0	28821
kasege		2015-12-18	Tent	live	AG		28822	0	0	0	0	0	1	0	0	0	0	0	0	28822
kasege		2015-12-18	Tent	live	AG		28823	0	0	0	0	0	1	0	0	0	0	0	0	28823
kasege		2015-12-18	Tent	live	AG		28825	0	0	0	0	0	0	0	1	0	0	0	0	28825
kasege		2015-12-18	Tent	live	AG		28826	0	0	0	0	0	0	0	1	0	0	0	0	28826
kasege		2015-12-18	Tent	live	AG		28827	0	0	0	0	0	0	0	0	0	1	0	0	28827
kasege		2015-12-19	Tent	live	AG		28838	0	0	1	0	0	0	0	0	0	0	0	0	28838
kasege		2015-12-19	Tent	live	AG		28841	0	0	1	0	0	0	0	0	0	0	0	0	28841
kasege		2015-12-19	Tent	live	AG		28842	0	0	0	0	0	1	0	0	0	0	0	0	28842
kasege		2015-12-19	Tent	live	AG		28843	0	0	0	0	0	1	0	0	0	0	0	0	28843
kasege		2015-12-19	Tent	live	AG		28844	0	0	0	0	0	1	0	0	0	0	0	0	28844
kasege		2015-12-19	Tent	live	AG		28845	0	0	0	0	0	1	0	0	0	0	0	0	28845
kasege		2015-12-19	Tent	live	AG		28846	0	0	0	0	0	1	0	0	0	0	0	0	28846
kasege		2015-12-19	Tent	live	AG		28847	0	0	0	0	0	1	0	0	0	0	0	0	28847
kasege		2015-12-19	Tent	live	AG		28850	0	0	0	0	0	0	0	0	1	0	0	0	28850
kasege		2015-12-19	Tent	live	AG		28851	0	0	0	0	0	0	0	0	0	1	0	0	28851
kasege		2015-12-19	Tent	live	AG		28852	0	0	0	0	0	0	0	0	0	1	0	0	28852
kasege		2015-12-19	Tent	live	AG		28853	0	0	0	0	0	0	0	0	0	0	1	0	28853
kasege		2015-12-19	Tent	live	AG		28854	0	0	0	0	0	0	0	0	0	0	1	0	28854
kasege		2015-12-19	Tent	dead	AG		28879	0	0	1	0	0	0	0	0	0	0	0	0	28879
kasege		2015-12-19	Tent	dead	AG		28883	0	0	0	0	0	1	0	0	0	0	0	0	28883
kasege		2015-12-19	Tent	dead	AG		28886	0	0	0	0	0	0	0	0	1	0	0	0	28886
kasege		2015-12-19	Tent	dead	AG		28887	0	0	0	0	0	0	0	0	0	0	1	0	28887
kasege		2015-12-20	Tent	dead	AG		28903	0	0	0	0	0	0	0	1	0	0	0	0	28903
kasege		2015-12-20	Tent	live	AG		28911	0	0	0	0	0	1	0	0	0	0	0	0	28911
kasege		2015-12-20	Tent	live	AG		29414	0	0	0	0	0	0	0	0	0	0	1	0	29414
kasege		2015-12-22	Tent	live	AG		29438	0	0	1	0	0	0	0	0	0	0	0	0	29438
kasege		2015-12-22	Tent	live	AG		29439	0	0	0	0	0	1	0	0	0	0	0	0	29439
kasege		2015-12-22	Tent	live	AG		29440	0	0	0	0	0	1	0	0	0	0	0	0	29440
kasege		2015-12-22	Tent	live	AG		29441	0	0	0	0	0	1	0	0	0	0	0	0	29441
kasege		2015-12-22	Tent	live	AG		29442	0	0	0	0	0	0	0	0	1	0	0	0	29442
kasege		2015-12-22	Tent	live	AG		29443	0	0	0	0	0	0	0	0	0	1	0	0	29443
kasege		2015-12-22	Tent	live	AG		29444	0	0	0	0	0	0	0	0	0	0	1	0	29444
kasege		2015-12-22	Tent	live	AG		29445	0	0	0	0	0	0	0	0	0	0	0	1	29445
kasege		2015-12-23	Tent	live	AG		29465	0	0	1	0	0	0	0	0	0	0	0	0	29465
kasege		2015-12-23	Tent	live	AG		29466	0	0	1	0	0	0	0	0	0	0	0	0	29466
kasege		2015-12-23	Tent	live	AG		29467	0	0	1	0	0	0	0	0	0	0	0	0	29467
kasege		2015-12-23	Tent	live	AG		29468	0	0	1	0	0	0	0	0	0	0	0	0	29468
kasege		2015-12-23	Tent	live	AG		29469	0	0	1	0	0	0	0	0	0	0	0	0	29469
kasege		2015-12-23	Tent	live	AG		29470	0	0	0	0	0	1	0	0	0	0	0	0	29470
kasege		2015-12-23	Tent	live	AG		29471	0	0	0	0	0	1	0	0	0	0	0	0	29471
kasege		2015-12-23	Tent	live	AG		29472	0	0	0	0	0	1	0	0	0	0	0	0	29472
kasege		2015-12-23	Tent	live	AG		29473	0	0	0	0	0	1	0	0	0	0	0	0	29473
kasege		2015-12-23	Tent	live	AG		29474	0	0	0	0	0	1	0	0	0	0	0	0	29474
kasege		2015-12-23	Tent	live	AG		29475	0	0	0	0	0	1	0	0	0	0	0	0	29475
kasege		2015-12-23	Tent	live	AG		29476	0	0	0	0	0	0	0	0	1	0	0	0	29476
kasege		2015-12-23	Tent	live	AG		29477	0	0	0	0	0	0	0	0	0	1	0	0	29477
kasege		2015-12-23	Tent	live	AG		29478	0	0	0	0	0	0	0	0	0	1	0	0	29478
kasege		2015-12-23	Tent	live	AG		29479	0	0	0	0	0	0	0	0	0	0	1	0	29479
kasege		2015-12-23	Tent	live	AG		29480	0	0	0	0	0	0	0	0	0	0	1	0	29480
kasege		2015-12-23	Tent	live	AG		29481	0	0	0	0	0	0	0	0	0	0	1	0	29481
kasege		2015-12-23	Tent	live	AG		29482	0	0	0	0	0	0	0	0	0	0	1	0	29482
kasege		2015-12-23	Tent	dead	AG		29483	0	0	1	0	0	0	0	0	0	0	0	0	29483
kasege		2015-12-23	Tent	dead	AG		29484	0	0	1	0	0	0	0	0	0	0	0	0	29484
kasege		2015-12-23	Tent	dead	AG		29485	0	0	1	0	0	0	0	0	0	0	0	0	29485
kasege		2015-12-23	Tent	dead	AG		29486	0	0	1	0	0	0	0	0	0	0	0	0	29486
kasege		2015-12-23	Tent	dead	AG		29487	0	0	1	0	0	0	0	0	0	0	0	0	29487
kasege		2015-12-23	Tent	dead	AG		29488	0	0	0	0	0	1	0	0	0	0	0	0	29488
kasege		2015-12-23	Tent	dead	AG		29489	0	0	0	0	0	1	0	0	0	0	0	0	29489
kasege		2015-12-23	Tent	dead	AG		29490	0	0	0	0	0	1	0	0	0	0	0	0	29490
kasege		2015-12-23	Tent	dead	AG		29491	0	0	0	0	0	0	0	1	0	0	0	0	29491
kasege		2015-12-23	Tent	dead	AG		29492	0	0	0	0	0	0	0	1	0	0	0	0	29492
kasege		2015-12-23	Tent	dead	AG		29493	0	0	0	0	0	0	0	1	0	0	0	0	29493
kasege		2015-12-23	Tent	dead	AG		29494	0	0	0	0	0	0	0	0	1	0	0	0	29494
kasege		2015-12-23	Tent	dead	AG		29495	0	0	0	0	0	0	0	0	0	1	0	0	29495
kasege		2015-12-23	Tent	dead	AG		29496	0	0	0	0	0	0	0	0	0	0	1	0	29496
kasege		2015-12-24	Tent	dead	AG		29511	0	0	1	0	0	0	0	0	0	0	0	0	29511
kasege		2015-12-24	Tent	dead	AG		29512	0	0	0	0	0	1	0	0	0	0	0	0	29512
kasege		2015-12-24	Tent	dead	AG		29513	0	0	0	0	0	1	0	0	0	0	0	0	29513
kasege		2015-12-24	Tent	dead	AG		29514	0	0	0	0	0	1	0	0	0	0	0	0	29514
kasege		2015-12-24	Tent	dead	AG		29515	0	0	0	0	0	0	0	1	0	0	0	0	29515
kasege		2015-12-24	Tent	live	AG		29534	0	0	1	0	0	0	0	0	0	0	0	0	29534
kasege		2015-12-24	Tent	live	AG		29535	0	0	1	0	0	0	0	0	0	0	0	0	29535
kasege		2015-12-24	Tent	live	AG		29536	0	0	1	0	0	0	0	0	0	0	0	0	29536
kasege		2015-12-24	Tent	live	AG		29537	0	0	1	0	0	0	0	0	0	0	0	0	29537
kasege		2015-12-24	Tent	live	AG		29538	0	0	1	0	0	0	0	0	0	0	0	0	29538
kasege		2015-12-24	Tent	live	AG		29539	0	0	0	0	0	1	0	0	0	0	0	0	29539
kasege		2015-12-24	Tent	live	AG		29540	0	0	0	0	0	1	0	0	0	0	0	0	29540
kasege		2015-12-24	Tent	live	AG		29541	0	0	0	0	0	1	0	0	0	0	0	0	29541
kasege		2015-12-24	Tent	live	AG		29542	0	0	0	0	0	1	0	0	0	0	0	0	29542
kasege		2015-12-24	Tent	live	AG		29543	0	0	0	0	0	0	0	1	0	0	0	0	29543
kasege		2015-12-24	Tent	live	AG		29544	0	0	0	0	0	0	0	0	0	1	0	0	29544
kasege		2015-12-24	Tent	live	AG		29545	0	0	0	0	0	0	0	0	0	1	0	0	29545
kasege		2015-12-24	Tent	live	AG		29546	0	0	0	0	0	0	0	0	0	1	0	0	29546
kasege		2015-12-24	Tent	live	AG		29547	0	0	0	0	0	0	0	0	0	0	1	0	29547
kasege		2015-12-24	Tent	live	AG		29548	0	0	0	0	0	0	0	0	0	0	1	0	29548
kasege		2015-12-25	Tent	dead	AG		29549	0	0	1	0	0	0	0	0	0	0	0	0	29549
kasege		2015-12-25	Tent	dead	AG		29560	0	0	1	0	0	0	0	0	0	0	0	0	29560
kasege		2015-12-25	Tent	dead	AG		29561	0	0	1	0	0	0	0	0	0	0	0	0	29561
kasege		2015-12-25	Tent	dead	AG		29562	0	0	1	0	0	0	0	0	0	0	0	0	29562
kasege		2015-12-25	Tent	dead	AG		29563	0	0	0	0	0	1	0	0	0	0	0	0	29563
kasege		2015-12-25	Tent	dead	AG		29564	0	0	0	0	0	1	0	0	0	0	0	0	29564
kasege		2015-12-25	Tent	dead	AG		29565	0	0	0	0	0	0	0	1	0	0	0	0	29565
kasege		2015-12-25	Tent	dead	AG		29566	0	0	0	0	0	0	0	1	0	0	0	0	29566
kasege		2015-12-25	Tent	dead	AG		29567	0	0	0	0	0	0	0	1	0	0	0	0	29567
kasege		2015-12-25	Tent	dead	AG		29568	0	0	0	0	0	0	0	1	0	0	0	0	29568
kasege		2015-12-25	Tent	dead	AG		29569	0	0	0	0	0	0	0	1	0	0	0	0	29569
kasege		2015-12-25	Tent	dead	AG		29570	0	0	0	0	0	0	0	1	0	0	0	0	29570
kasege		2015-12-25	Tent	dead	AG		29571	0	0	0	0	0	0	0	0	1	0	0	0	29571
kasege		2015-12-25	Tent	dead	AG		29572	0	0	0	0	0	0	0	0	1	0	0	0	29572
kasege		2015-12-25	Tent	dead	AG		29573	0	0	0	0	0	0	0	0	0	1	0	0	29573
kasege		2015-12-25	Tent	dead	AG		29574	0	0	0	0	0	0	0	0	0	1	0	0	29574
kasege		2015-12-25	Tent	dead	AG		29575	0	0	0	0	0	0	0	0	0	1	0	0	29575
kasege		2015-12-25	Tent	dead	AG		29576	0	0	0	0	0	0	0	0	0	0	1	0	29576
kasege		2015-12-25	Tent	dead	AG		29577	0	0	0	0	0	0	0	0	0	0	1	0	29577
kasege		2015-12-25	Tent	dead	AG		29578	0	0	0	0	0	0	0	0	0	0	1	0	29578
kasege		2015-12-25	Tent	live	AG		29596	0	0	1	0	0	0	0	0	0	0	0	0	29596
kasege		2015-12-25	Tent	live	AG		29597	0	0	1	0	0	0	0	0	0	0	0	0	29597
kasege		2015-12-25	Tent	live	AG		29598	0	0	1	0	0	0	0	0	0	0	0	0	29598
kasege		2015-12-25	Tent	live	AG		29599	0	0	1	0	0	0	0	0	0	0	0	0	29599
kasege		2015-12-25	Tent	live	AG		29600	0	0	1	0	0	0	0	0	0	0	0	0	29600
kasege		2015-12-25	Tent	live	AG		29601	0	0	0	0	0	1	0	0	0	0	0	0	29601
kasege		2015-12-25	Tent	live	AG		29611	0	0	0	0	0	1	0	0	0	0	0	0	29611
kasege		2015-12-25	Tent	live	AG		29612	0	0	0	0	0	1	0	0	0	0	0	0	29612
kasege		2015-12-25	Tent	live	AG		29613	0	0	0	0	0	0	0	0	0	1	0	0	29613
kasege		2015-12-25	Tent	live	AG		29614	0	0	0	0	0	0	0	0	0	0	1	0	29614
kasege		2015-12-26	Tent	dead	AG		29633	0	0	1	0	0	0	0	0	0	0	0	0	29633
kasege		2015-12-26	Tent	dead	AG		29634	0	0	1	0	0	0	0	0	0	0	0	0	29634
kasege		2015-12-26	Tent	dead	AG		29635	0	0	1	0	0	0	0	0	0	0	0	0	29635
kasege		2015-12-26	Tent	dead	AG		29636	0	0	0	0	0	1	0	0	0	0	0	0	29636
kasege		2015-12-26	Tent	dead	AG		29637	0	0	0	0	0	1	0	0	0	0	0	0	29637
kasege		2015-12-26	Tent	dead	AG		29638	0	0	0	0	0	1	0	0	0	0	0	0	29638
kasege		2015-12-26	Tent	dead	AG		29639	0	0	0	0	0	1	0	0	0	0	0	0	29639
kasege		2015-12-26	Tent	dead	AG		29640	0	0	0	0	0	1	0	0	0	0	0	0	29640
kasege		2015-12-26	Tent	dead	AG		29641	0	0	0	0	0	0	0	1	0	0	0	0	29641
kasege		2015-12-26	Tent	dead	AG		29642	0	0	0	0	0	0	0	1	0	0	0	0	29642
kasege		2015-12-26	Tent	dead	AG		29643	0	0	0	0	0	0	0	1	0	0	0	0	29643
kasege		2015-12-26	Tent	dead	AG		29644	0	0	0	0	0	0	0	0	1	0	0	0	29644
kasege		2015-12-26	Tent	dead	AG		29645	0	0	0	0	0	0	0	0	1	0	0	0	29645
kasege		2015-12-26	Tent	dead	AG		29646	0	0	0	0	0	0	0	0	1	0	0	0	29646
kasege		2015-12-26	Tent	dead	AG		29647	0	0	0	0	0	0	0	0	1	0	0	0	29647
kasege		2015-12-26	Tent	dead	AG		29648	0	0	0	0	0	0	0	0	1	0	0	0	29648
kasege		2015-12-26	Tent	dead	AG		29649	0	0	0	0	0	0	0	0	0	1	0	0	29649
kasege		2015-12-26	Tent	dead	AG		29650	0	0	0	0	0	0	0	0	0	1	0	0	29650
kasege		2015-12-26	Tent	dead	AG		29651	0	0	0	0	0	0	0	0	0	0	1	0	29651
kasege		2015-12-26	Tent	live	AG		29695	1	0	0	0	0	0	0	0	0	0	0	0	29695
kasege		2015-12-26	Tent	live	AG		29696	1	0	0	0	0	0	0	0	0	0	0	0	29696
kasege		2015-12-26	Tent	live	AG		29697	1	0	0	0	0	0	0	0	0	0	0	0	29697
kasege		2015-12-26	Tent	live	AG		29698	1	0	0	0	0	0	0	0	0	0	0	0	29698
kasege		2015-12-26	Tent	live	AG		29699	1	0	0	0	0	0	0	0	0	0	0	0	29699
kasege		2015-12-26	Tent	live	AG		29700	0	0	1	0	0	0	0	0	0	0	0	0	29700
kasege		2015-12-26	Tent	live	AG		29713	0	0	1	0	0	0	0	0	0	0	0	0	29713
kasege		2015-12-26	Tent	live	AG		29714	0	0	0	0	1	0	0	0	0	0	0	0	29714
kasege		2015-12-26	Tent	live	AG		29715	0	0	0	0	0	1	0	0	0	0	0	0	29715
kasege		2015-12-26	Tent	live	AG		29716	0	0	0	0	0	1	0	0	0	0	0	0	29716
kasege		2015-12-26	Tent	live	AG		29717	0	0	0	0	0	1	0	0	0	0	0	0	29717
kasege		2015-12-26	Tent	live	AG		29718	0	0	0	0	0	0	0	0	1	0	0	0	29718
kasege		2015-12-26	Tent	live	AG		29719	0	0	0	0	0	0	0	0	1	0	0	0	29719
kasege		2015-12-26	Tent	live	AG		29720	0	0	0	0	0	0	0	0	1	0	0	0	29720
kasege		2015-12-26	Tent	live	AG		29721	0	0	0	0	0	0	0	0	0	1	0	0	29721
kasege		2015-12-26	Tent	live	AG		29722	0	0	0	0	0	0	0	0	0	1	0	0	29722
kasege		2015-12-26	Tent	live	AG		29723	0	0	0	0	0	0	0	0	0	1	0	0	29723
kasege		2015-12-26	Tent	live	AG		29724	0	0	0	0	0	0	0	0	0	0	1	0	29724
kasege		2015-12-26	Tent	live	AG		29725	0	0	0	0	0	0	0	0	0	0	1	0	29725
kasege		2015-12-26	Tent	live	AG		29726	0	0	0	0	0	0	0	0	0	0	1	0	29726
kasege		2015-12-26	Tent	live	AG		29727	0	0	0	0	0	0	0	0	0	0	1	0	29727
kasege		2015-12-27	Tent	dead	AG		29771	1	0	0	0	0	0	0	0	0	0	0	0	29771
kasege		2015-12-27	Tent	dead	AG		29772	1	0	0	0	0	0	0	0	0	0	0	0	29772
kasege		2015-12-27	Tent	dead	AG		29773	1	0	0	0	0	0	0	0	0	0	0	0	29773
kasege		2015-12-27	Tent	dead	AG		29774	0	0	1	0	0	0	0	0	0	0	0	0	29774
kasege		2015-12-27	Tent	dead	AG		29775	0	0	1	0	0	0	0	0	0	0	0	0	29775
kasege		2015-12-27	Tent	dead	AG		29776	0	0	0	0	1	0	0	0	0	0	0	0	29776
kasege		2015-12-27	Tent	dead	AG		29777	0	0	0	0	0	0	0	1	0	0	0	0	29777
kasege		2015-12-27	Tent	dead	AG		29778	0	0	0	0	0	0	0	1	0	0	0	0	29778
kasege		2015-12-27	Tent	dead	AG		29779	0	0	0	0	0	0	0	1	0	0	0	0	29779
kasege		2015-12-27	Tent	dead	AG		29780	0	0	0	0	0	0	0	0	1	0	0	0	29780
kasege		2015-12-27	Tent	dead	AG		29781	0	0	0	0	0	0	0	0	1	0	0	0	29781
kasege		2015-12-27	Tent	dead	AG		29782	0	0	0	0	0	0	0	0	1	0	0	0	29782
kasege		2015-12-27	Tent	dead	AG		29783	0	0	0	0	0	0	0	0	1	0	0	0	29783
kasege		2015-12-27	Tent	dead	AG		29784	0	0	0	0	0	0	0	0	1	0	0	0	29784
kasege		2015-12-27	Tent	dead	AG		29785	0	0	0	0	0	0	0	0	0	1	0	0	29785
kasege		2015-12-27	Tent	dead	AG		29786	0	0	0	0	0	0	0	0	0	0	1	0	29786
kasege		2015-12-27	Tent	live	AG		29787	1	0	0	0	0	0	0	0	0	0	0	0	29787
kasege		2015-12-27	Tent	live	AG		29788	1	0	0	0	0	0	0	0	0	0	0	0	29788
kasege		2015-12-27	Tent	live	AG		29789	1	0	0	0	0	0	0	0	0	0	0	0	29789
kasege		2015-12-27	Tent	live	AG		29790	1	0	0	0	0	0	0	0	0	0	0	0	29790
kasege		2015-12-27	Tent	live	AG		29791	1	0	0	0	0	0	0	0	0	0	0	0	29791
kasege		2015-12-27	Tent	live	AG		29792	0	0	1	0	0	0	0	0	0	0	0	0	29792
kasege		2015-12-27	Tent	live	AG		29793	0	0	1	0	0	0	0	0	0	0	0	0	29793
kasege		2015-12-27	Tent	live	AG		29794	0	0	1	0	0	0	0	0	0	0	0	0	29794
kasege		2015-12-27	Tent	live	AG		29795	0	0	1	0	0	0	0	0	0	0	0	0	29795
kasege		2015-12-27	Tent	live	AG		29796	0	0	1	0	0	0	0	0	0	0	0	0	29796
kasege		2015-12-27	Tent	live	AG		29797	0	0	0	0	0	1	0	0	0	0	0	0	29797
kasege		2015-12-27	Tent	live	AG		29798	0	0	0	0	0	1	0	0	0	0	0	0	29798
kasege		2015-12-27	Tent	live	AG		29799	0	0	0	0	0	1	0	0	0	0	0	0	29799
kasege		2015-12-27	Tent	live	AG		29800	0	0	0	0	0	1	0	0	0	0	0	0	29800
kasege		2015-12-27	Tent	live	AG		29801	0	0	0	0	0	0	0	1	0	0	0	0	29801
kasege		2015-12-27	Tent	live	AG		29811	0	0	0	0	0	0	0	0	0	1	0	0	29811
kasege		2015-12-27	Tent	live	AG		29812	0	0	0	0	0	0	0	0	0	1	0	0	29812
kasege		2015-12-27	Tent	live	AG		29813	0	0	0	0	0	0	0	0	0	1	0	0	29813
kasege		2015-12-27	Tent	live	AG		29814	0	0	0	0	0	0	0	0	0	0	1	0	29814
kasege		2015-12-27	Tent	live	AG		29815	0	0	0	0	0	0	0	0	0	0	1	0	29815
kasege		2015-12-27	Tent	live	AG		29816	0	0	0	0	0	0	0	0	0	0	1	0	29816
kasege		2015-12-27	Tent	live	AG		29817	0	0	0	0	0	0	0	0	0	0	1	0	29817
kasege		2015-12-27	Tent	live	AG		29818	0	0	0	0	0	0	0	0	0	0	1	0	29818
kasege		2015-12-27	Tent	live	AG		29819	0	0	0	0	0	0	0	0	0	0	1	0	29819
kasege		2015-12-27	Tent	live	AG		29820	0	0	0	0	0	0	0	0	0	0	1	0	29820
kasege		2015-12-27	Tent	live	AG		29821	0	0	0	0	0	0	0	0	0	0	1	0	29821
kasege		2015-12-27	Tent	live	AG		29822	0	0	0	0	0	0	0	0	0	0	1	0	29822
kasege		2015-12-27	Tent	live	AG		29823	0	0	0	0	0	0	0	0	0	0	1	0	29823
kasege		2015-12-28	Tent	live	AG		29824	1	0	0	0	0	0	0	0	0	0	0	0	29824
kasege		2015-12-28	Tent	live	AG		29825	1	0	0	0	0	0	0	0	0	0	0	0	29825
kasege		2015-12-28	Tent	live	AG		29826	0	0	1	0	0	0	0	0	0	0	0	0	29826
kasege		2015-12-28	Tent	live	AG		29827	0	0	1	0	0	0	0	0	0	0	0	0	29827
kasege		2015-12-28	Tent	live	AG		29828	0	0	1	0	0	0	0	0	0	0	0	0	29828
kasege		2015-12-28	Tent	live	AG		29829	0	0	1	0	0	0	0	0	0	0	0	0	29829
kasege		2015-12-28	Tent	live	AG		29830	0	0	1	0	0	0	0	0	0	0	0	0	29830
kasege		2015-12-28	Tent	live	AG		29831	0	0	0	0	1	0	0	0	0	0	0	0	29831
kasege		2015-12-28	Tent	live	AG		29832	0	0	0	0	0	1	0	0	0	0	0	0	29832
kasege		2015-12-28	Tent	live	AG		29833	0	0	0	0	0	1	0	0	0	0	0	0	29833
kasege		2015-12-28	Tent	live	AG		29834	0	0	0	0	0	1	0	0	0	0	0	0	29834
kasege		2015-12-28	Tent	live	AG		29835	0	0	0	0	0	1	0	0	0	0	0	0	29835
kasege		2015-12-28	Tent	live	AG		29836	0	0	0	0	0	1	0	0	0	0	0	0	29836
kasege		2015-12-28	Tent	live	AG		29837	0	0	0	0	0	0	0	0	1	0	0	0	29837
kasege		2015-12-28	Tent	live	AG		29838	0	0	0	0	0	0	0	0	0	1	0	0	29838
kasege		2015-12-28	Tent	live	AG		29839	0	0	0	0	0	0	0	0	0	1	0	0	29839
kasege		2015-12-28	Tent	live	AG		29840	0	0	0	0	0	0	0	0	0	1	0	0	29840
kasege		2015-12-28	Tent	live	AG		29841	0	0	0	0	0	0	0	0	0	1	0	0	29841
kasege		2015-12-28	Tent	live	AG		29842	0	0	0	0	0	0	0	0	0	1	0	0	29842
kasege		2015-12-28	Tent	live	AG		29843	0	0	0	0	0	0	0	0	0	0	1	0	29843
kasege		2015-12-28	Tent	live	AG		29844	0	0	0	0	0	0	0	0	0	0	1	0	29844
kasege		2015-12-28	Tent	live	AG		29845	0	0	0	0	0	0	0	0	0	0	1	0	29845
kasege		2015-12-28	Tent	live	AG		29846	0	0	0	0	0	0	0	0	0	0	1	0	29846
kasege		2015-12-28	Tent	live	AG		29847	0	0	0	0	0	0	0	0	0	0	1	0	29847
kasege		2015-12-28	Tent	live	AG		29848	0	0	0	0	0	0	0	0	0	0	1	0	29848
kasege		2015-12-28	Tent	live	AG		29849	0	0	0	0	0	0	0	0	0	0	1	0	29849
kasege		2015-12-28	Tent	live	AG		29850	0	0	0	0	0	0	0	0	0	0	1	0	29850
kasege		2015-12-28	Tent	live	AG		29851	0	0	0	0	0	0	0	0	0	0	1	0	29851
kasege		2015-12-28	Tent	dead	AG		29861	1	0	0	0	0	0	0	0	0	0	0	0	29861
kasege		2015-12-28	Tent	dead	AG		29862	1	0	0	0	0	0	0	0	0	0	0	0	29862
kasege		2015-12-28	Tent	dead	AG		29863	0	0	1	0	0	0	0	0	0	0	0	0	29863
kasege		2015-12-28	Tent	dead	AG		29864	0	0	0	0	1	0	0	0	0	0	0	0	29864
kasege		2015-12-28	Tent	dead	AG		29865	0	0	0	0	0	1	0	0	0	0	0	0	29865
kasege		2015-12-28	Tent	dead	AG		29866	0	0	0	0	0	0	0	1	0	0	0	0	29866
kasege		2015-12-28	Tent	dead	AG		29867	0	0	0	0	0	0	0	1	0	0	0	0	29867
kasege		2015-12-28	Tent	dead	AG		29868	0	0	0	0	0	0	0	0	1	0	0	0	29868
kasege		2015-12-28	Tent	dead	AG		29869	0	0	0	0	0	0	0	0	0	1	0	0	29869
kasege		2015-12-28	Tent	dead	AG		29870	0	0	0	0	0	0	0	0	0	0	1	0	29870
kasege		2015-12-28	Tent	dead	AG		29871	0	0	0	0	0	0	0	0	0	0	1	0	29871
kasege		2015-12-29	Tent	live	AG		1518	1	0	0	0	0	0	0	0	0	0	0	0	1518
kasege		2015-12-29	Tent	live	AG		1519	0	0	1	0	0	0	0	0	0	0	0	0	1519
kasege		2015-12-29	Tent	live	AG		1520	0	0	1	0	0	0	0	0	0	0	0	0	1520
kasege		2015-12-29	Tent	live	AG		1521	0	0	1	0	0	0	0	0	0	0	0	0	1521
kasege		2015-12-29	Tent	live	AG		1522	0	0	1	0	0	0	0	0	0	0	0	0	1522
kasege		2015-12-29	Tent	live	AG		1523	0	0	1	0	0	0	0	0	0	0	0	0	1523
kasege		2015-12-29	Tent	live	AG		1524	0	0	0	0	1	0	0	0	0	0	0	0	1524
kasege		2015-12-29	Tent	live	AG		1525	0	0	0	0	0	1	0	0	0	0	0	0	1525
kasege		2015-12-29	Tent	live	AG		1526	0	0	0	0	0	1	0	0	0	0	0	0	1526
kasege		2015-12-29	Tent	live	AG		1527	0	0	0	0	0	1	0	0	0	0	0	0	1527
kasege		2015-12-29	Tent	live	AG		1528	0	0	0	0	0	0	0	0	1	0	0	0	1528
kasege		2015-12-29	Tent	live	AG		1529	0	0	0	0	0	0	0	0	1	0	0	0	1529
kasege		2015-12-29	Tent	live	AG		1530	0	0	0	0	0	0	0	0	1	0	0	0	1530
kasege		2015-12-29	Tent	live	AG		1531	0	0	0	0	0	0	0	0	0	1	0	0	1531
kasege		2015-12-29	Tent	live	AG		1532	0	0	0	0	0	0	0	0	0	1	0	0	1532
kasege		2015-12-29	Tent	live	AG		1533	0	0	0	0	0	0	0	0	0	1	0	0	1533
kasege		2015-12-29	Tent	live	AG		1534	0	0	0	0	0	0	0	0	0	0	1	0	1534
kasege		2015-12-29	Tent	live	AG		1535	0	0	0	0	0	0	0	0	0	0	1	0	1535
kasege		2015-12-29	Tent	live	AG		1536	0	0	0	0	0	0	0	0	0	0	1	0	1536
kasege		2015-12-29	Tent	live	AG		1537	0	0	0	0	0	0	0	0	0	0	1	0	1537
kasege		2015-12-29	Tent	live	AG		1538	0	0	0	0	0	0	0	0	0	0	1	0	1538
kasege		2015-12-29	Tent	live	AG		1539	0	0	0	0	0	0	0	0	0	0	1	0	1539
kasege		2015-12-29	Tent	live	AG		1540	0	0	0	0	0	0	0	0	0	0	1	0	1540
kasege		2015-12-29	Tent	live	AG		1541	0	0	0	0	0	0	0	0	0	0	1	0	1541
kasege		2015-12-29	Tent	live	AG		1542	0	0	0	0	0	0	0	0	0	0	1	0	1542
kasege		2015-12-29	Tent	live	AG		1543	0	0	0	0	0	0	0	0	0	0	1	0	1543
kasege		2015-12-29	Tent	dead	AG		1544	1	0	0	0	0	0	0	0	0	0	0	0	1544
kasege		2015-12-29	Tent	dead	AG		1545	1	0	0	0	0	0	0	0	0	0	0	0	1545
kasege		2015-12-29	Tent	dead	AG		1546	0	0	1	0	0	0	0	0	0	0	0	0	1546
kasege		2015-12-29	Tent	dead	AG		1547	0	0	0	0	1	0	0	0	0	0	0	0	1547
kasege		2015-12-29	Tent	dead	AG		1548	0	0	0	0	1	0	0	0	0	0	0	0	1548
kasege		2015-12-29	Tent	dead	AG		1549	0	0	0	0	1	0	0	0	0	0	0	0	1549
kasege		2015-12-29	Tent	dead	AG		1550	0	0	0	0	0	1	0	0	0	0	0	0	1550
kasege		2015-12-29	Tent	dead	AG		1551	0	0	0	0	0	0	0	1	0	0	0	0	1551
kasege		2015-12-29	Tent	dead	AG		1552	0	0	0	0	0	0	0	0	1	0	0	0	1552
kasege		2015-12-29	Tent	dead	AG		1553	0	0	0	0	0	0	0	0	1	0	0	0	1553
kasege		2015-12-29	Tent	dead	AG		1554	0	0	0	0	0	0	0	0	1	0	0	0	1554
kasege		2015-12-29	Tent	dead	AG		1555	0	0	0	0	0	0	0	0	0	1	0	0	1555
kasege		2015-12-29	Tent	dead	AG		1556	0	0	0	0	0	0	0	0	0	1	0	0	1556
kasege		2015-12-29	Tent	dead	AG		1557	0	0	0	0	0	0	0	0	0	0	1	0	1557
kasege		2015-12-29	Tent	dead	AG		1558	0	0	0	0	0	0	0	0	0	0	1	0	1558
kasege		2015-12-29	Tent	live	AG		29898	1	0	0	0	0	0	0	0	0	0	0	0	29898
kasege		2015-12-30	Tent	live	AG		1591	1	0	0	0	0	0	0	0	0	0	0	0	1591
kasege		2015-12-30	Tent	live	AG		1592	1	0	0	0	0	0	0	0	0	0	0	0	1592
kasege		2015-12-30	Tent	live	AG		1593	1	0	0	0	0	0	0	0	0	0	0	0	1593
kasege		2015-12-30	Tent	live	AG		1594	1	0	0	0	0	0	0	0	0	0	0	0	1594
kasege		2015-12-30	Tent	live	AG		1595	1	0	0	0	0	0	0	0	0	0	0	0	1595
kasege		2015-12-30	Tent	live	AG		1596	0	0	1	0	0	0	0	0	0	0	0	0	1596
kasege		2015-12-30	Tent	live	AG		1597	0	0	1	0	0	0	0	0	0	0	0	0	1597
kasege		2015-12-30	Tent	live	AG		1598	0	0	1	0	0	0	0	0	0	0	0	0	1598
kasege		2015-12-30	Tent	live	AG		1599	0	0	1	0	0	0	0	0	0	0	0	0	1599
kasege		2015-12-30	Tent	live	AG		1600	0	0	1	0	0	0	0	0	0	0	0	0	1600
kasege		2015-12-30	Tent	live	AG		1601	0	0	0	0	1	0	0	0	0	0	0	0	1601
kasege		2015-12-30	Tent	live	AG		1602	0	0	0	0	1	0	0	0	0	0	0	0	1602
kasege		2015-12-30	Tent	live	AG		1603	0	0	0	0	1	0	0	0	0	0	0	0	1603
kasege		2015-12-30	Tent	live	AG		1604	0	0	0	0	0	1	0	0	0	0	0	0	1604
kasege		2015-12-30	Tent	live	AG		1605	0	0	0	0	0	1	0	0	0	0	0	0	1605
kasege		2015-12-30	Tent	live	AG		1606	0	0	0	0	0	1	0	0	0	0	0	0	1606
kasege		2015-12-30	Tent	live	AG		1607	0	0	0	0	0	1	0	0	0	0	0	0	1607
kasege		2015-12-30	Tent	live	AG		1608	0	0	0	0	0	0	0	1	0	0	0	0	1608
kasege		2015-12-30	Tent	live	AG		1609	0	0	0	0	0	0	0	0	0	1	0	0	1609
kasege		2015-12-30	Tent	live	AG		1610	0	0	0	0	0	0	0	0	0	1	0	0	1610
kasege		2015-12-30	Tent	live	AG		1611	0	0	0	0	0	0	0	0	0	1	0	0	1611
kasege		2015-12-30	Tent	live	AG		1612	0	0	0	0	0	0	0	0	0	1	0	0	1612
kasege		2015-12-30	Tent	live	AG		1613	0	0	0	0	0	0	0	0	0	1	0	0	1613
kasege		2015-12-30	Tent	live	AG		1614	0	0	0	0	0	0	0	0	0	1	0	0	1614
kasege		2015-12-30	Tent	live	AG		1615	0	0	0	0	0	0	0	0	0	0	1	0	1615
kasege		2015-12-30	Tent	live	AG		1616	0	0	0	0	0	0	0	0	0	0	1	0	1616
kasege		2015-12-30	Tent	live	AG		1617	0	0	0	0	0	0	0	0	0	0	1	0	1617
kasege		2015-12-30	Tent	live	AG		1618	0	0	0	0	0	0	0	0	0	0	1	0	1618
kasege		2015-12-30	Tent	live	AG		1619	0	0	0	0	0	0	0	0	0	0	1	0	1619
kasege		2015-12-30	Tent	live	AG		1620	0	0	0	0	0	0	0	0	0	0	1	0	1620
kasege		2015-12-30	Tent	live	AG		1621	0	0	0	0	0	0	0	0	0	0	1	0	1621
kasege		2015-12-30	Tent	live	AG		1622	0	0	0	0	0	0	0	0	0	0	1	0	1622
kasege		2015-12-30	Tent	live	AG		1623	0	0	0	0	0	0	0	0	0	0	1	0	1623
kasege		2015-12-30	Tent	dead	AG		1624	1	0	0	0	0	0	0	0	0	0	0	0	1624
kasege		2015-12-30	Tent	dead	AG		1625	1	0	0	0	0	0	0	0	0	0	0	0	1625
kasege		2015-12-30	Tent	dead	AG		1626	1	0	0	0	0	0	0	0	0	0	0	0	1626
kasege		2015-12-30	Tent	dead	AG		1627	0	0	1	0	0	0	0	0	0	0	0	0	1627
kasege		2015-12-30	Tent	dead	AG		1628	0	0	0	0	0	0	0	1	0	0	0	0	1628
kasege		2015-12-30	Tent	dead	AG		1629	0	0	0	0	0	0	0	1	0	0	0	0	1629
kasege		2015-12-30	Tent	dead	AG		1630	0	0	0	0	0	0	0	1	0	0	0	0	1630
kasege		2015-12-30	Tent	dead	AG		1631	0	0	0	0	0	0	0	1	0	0	0	0	1631
kasege		2015-12-30	Tent	dead	AG		1632	0	0	0	0	0	0	0	0	1	0	0	0	1632
kasege		2015-12-30	Tent	dead	AG		1633	0	0	0	0	0	0	0	0	0	1	0	0	1633
kasege		2015-12-30	Tent	dead	AG		1634	0	0	0	0	0	0	0	0	0	0	1	0	1634
kasege		2015-12-30	Tent	dead	AG		1635	0	0	0	0	0	0	0	0	0	0	1	0	1635
kasege		2015-12-30	Tent	dead	AG		1636	0	0	0	0	0	0	0	0	0	0	1	0	1636
kasege		2015-12-30	Tent	dead	AG		1637	0	0	0	0	0	0	0	0	0	0	1	0	1637
kasege		2015-12-31	Tent	dead	AG		1670	1	0	0	0	0	0	0	0	0	0	0	0	1670
kasege		2015-12-31	Tent	dead	AG		1671	1	0	0	0	0	0	0	0	0	0	0	0	1671
kasege		2015-12-31	Tent	dead	AG		1672	1	0	0	0	0	0	0	0	0	0	0	0	1672
kasege		2015-12-31	Tent	dead	AG		1673	1	0	0	0	0	0	0	0	0	0	0	0	1673
kasege		2015-12-31	Tent	dead	AG		1674	1	0	0	0	0	0	0	0	0	0	0	0	1674
kasege		2015-12-31	Tent	dead	AG		1675	0	0	1	0	0	0	0	0	0	0	0	0	1675
kasege		2015-12-31	Tent	dead	AG		1676	0	0	1	0	0	0	0	0	0	0	0	0	1676
kasege		2015-12-31	Tent	dead	AG		1677	0	0	1	0	0	0	0	0	0	0	0	0	1677
kasege		2015-12-31	Tent	dead	AG		1678	0	0	1	0	0	0	0	0	0	0	0	0	1678
kasege		2015-12-31	Tent	dead	AG		1679	0	0	0	0	1	0	0	0	0	0	0	0	1679
kasege		2015-12-31	Tent	dead	AG		1680	0	0	0	0	0	1	0	0	0	0	0	0	1680
kasege		2015-12-31	Tent	dead	AG		1681	0	0	0	0	0	1	0	0	0	0	0	0	1681
kasege		2015-12-31	Tent	dead	AG		1682	0	0	0	0	0	1	0	0	0	0	0	0	1682
kasege		2015-12-31	Tent	dead	AG		1683	0	0	0	0	0	0	0	1	0	0	0	0	1683
kasege		2015-12-31	Tent	dead	AG		1684	0	0	0	0	0	0	0	0	1	0	0	0	1684
kasege		2015-12-31	Tent	dead	AG		1685	0	0	0	0	0	0	0	0	1	0	0	0	1685
kasege		2015-12-31	Tent	dead	AG		1686	0	0	0	0	0	0	0	0	1	0	0	0	1686
kasege		2015-12-31	Tent	dead	AG		1687	0	0	0	0	0	0	0	0	1	0	0	0	1687
kasege		2015-12-31	Tent	dead	AG		1688	0	0	0	0	0	0	0	0	0	1	0	0	1688
kasege		2015-12-31	Tent	dead	AG		1689	0	0	0	0	0	0	0	0	0	0	1	0	1689
kasege		2015-12-31	Tent	live	AG		1690	1	0	0	0	0	0	0	0	0	0	0	0	1690
kasege		2015-12-31	Tent	live	AG		1691	1	0	0	0	0	0	0	0	0	0	0	0	1691
kasege		2015-12-31	Tent	live	AG		1692	1	0	0	0	0	0	0	0	0	0	0	0	1692
kasege		2015-12-31	Tent	live	AG		1693	1	0	0	0	0	0	0	0	0	0	0	0	1693
kasege		2015-12-31	Tent	live	AG		1694	1	0	0	0	0	0	0	0	0	0	0	0	1694
kasege		2015-12-31	Tent	live	AG		1695	0	0	1	0	0	0	0	0	0	0	0	0	1695
kasege		2015-12-31	Tent	live	AG		1696	0	0	1	0	0	0	0	0	0	0	0	0	1696
kasege		2015-12-31	Tent	live	AG		1697	0	0	0	0	1	0	0	0	0	0	0	0	1697
kasege		2015-12-31	Tent	live	AG		1698	0	0	0	0	1	0	0	0	0	0	0	0	1698
kasege		2015-12-31	Tent	live	AG		1699	0	0	0	0	1	0	0	0	0	0	0	0	1699
kasege		2015-12-31	Tent	live	AG		1700	0	0	0	0	1	0	0	0	0	0	0	0	1700
kasege		2015-12-31	Tent	live	AG		1701	0	0	0	0	0	1	0	0	0	0	0	0	1701
kasege		2015-12-31	Tent	live	AG		1702	0	0	0	0	0	0	0	1	0	0	0	0	1702
kasege		2015-12-31	Tent	live	AG		1703	0	0	0	0	0	0	0	0	0	1	0	0	1703
kasege		2015-12-31	Tent	live	AG		1704	0	0	0	0	0	0	0	0	0	1	0	0	1704
kasege		2015-12-31	Tent	live	AG		1705	0	0	0	0	0	0	0	0	0	1	0	0	1705
kasege		2015-12-31	Tent	live	AG		1706	0	0	0	0	0	0	0	0	0	0	1	0	1706
kasege		2015-12-31	Tent	live	AG		1707	0	0	0	0	0	0	0	0	0	0	1	0	1707
kasege		2015-12-31	Tent	live	AG		1708	0	0	0	0	0	0	0	0	0	0	1	0	1708
kasege		2015-12-31	Tent	live	AG		1709	0	0	0	0	0	0	0	0	0	0	1	0	1709
kasege		2015-12-31	Tent	live	AG		1710	0	0	0	0	0	0	0	0	0	0	1	0	1710
kasege		2015-12-31	Tent	live	AG		1711	0	0	0	0	0	0	0	0	0	0	1	0	1711
kasege		2015-12-31	Tent	live	AG		1712	0	0	0	0	0	0	0	0	0	0	1	0	1712
kasege		2015-12-31	Tent	live	AG		1713	0	0	0	0	0	0	0	0	0	0	1	0	1713
kasege		2015-12-31	Tent	live	AG		1714	0	0	0	0	0	0	0	0	0	0	0	1	1714
kasege		2016-01-01	Tent	live	AG		1742	1	0	0	0	0	0	0	0	0	0	0	0	1742
kasege		2016-01-01	Tent	live	AG		1743	1	0	0	0	0	0	0	0	0	0	0	0	1743
kasege		2016-01-01	Tent	live	AG		1744	1	0	0	0	0	0	0	0	0	0	0	0	1744
kasege		2016-01-01	Tent	live	AG		1745	1	0	0	0	0	0	0	0	0	0	0	0	1745
kasege		2016-01-01	Tent	live	AG		1746	1	0	0	0	0	0	0	0	0	0	0	0	1746
kasege		2016-01-01	Tent	live	AG		1747	0	0	1	0	0	0	0	0	0	0	0	0	1747
kasege		2016-01-01	Tent	live	AG		1748	0	0	1	0	0	0	0	0	0	0	0	0	1748
kasege		2016-01-01	Tent	live	AG		1749	0	0	1	0	0	0	0	0	0	0	0	0	1749
kasege		2016-01-01	Tent	live	AG		1750	0	0	1	0	0	0	0	0	0	0	0	0	1750
kasege		2016-01-01	Tent	live	AG		1751	0	0	1	0	0	0	0	0	0	0	0	0	1751
kasege		2016-01-01	Tent	live	AG		1752	0	0	0	0	1	0	0	0	0	0	0	0	1752
kasege		2016-01-01	Tent	live	AG		1753	0	0	0	0	0	0	0	0	1	0	0	0	1753
kasege		2016-01-01	Tent	live	AG		1754	0	0	0	0	0	0	0	0	1	0	0	0	1754
kasege		2016-01-01	Tent	live	AG		1755	0	0	0	0	0	0	0	0	1	0	0	0	1755
kasege		2016-01-01	Tent	live	AG		1756	0	0	0	0	0	0	0	0	1	0	0	0	1756
kasege		2016-01-01	Tent	live	AG		1757	0	0	0	0	0	0	0	0	0	1	0	0	1757
kasege		2016-01-01	Tent	live	AG		1758	0	0	0	0	0	0	0	0	0	1	0	0	1758
kasege		2016-01-01	Tent	live	AG		1759	0	0	0	0	0	0	0	0	0	1	0	0	1759
kasege		2016-01-01	Tent	live	AG		1760	0	0	0	0	0	0	0	0	0	1	0	0	1760
kasege		2016-01-01	Tent	live	AG		1761	0	0	0	0	0	0	0	0	0	1	0	0	1761
kasege		2016-01-01	Tent	live	AG		1762	0	0	0	0	0	0	0	0	0	0	1	0	1762
kasege		2016-01-01	Tent	live	AG		1763	0	0	0	0	0	0	0	0	0	0	1	0	1763
kasege		2016-01-01	Tent	live	AG		1764	0	0	0	0	0	0	0	0	0	0	1	0	1764
kasege		2016-01-01	Tent	live	AG		1765	0	0	0	0	0	0	0	0	0	0	1	0	1765
kasege		2016-01-01	Tent	live	AG		1766	0	0	0	0	0	0	0	0	0	0	1	0	1766
kasege		2016-01-01	Tent	live	AG		1767	0	0	0	0	0	0	0	0	0	0	1	0	1767
kasege		2016-01-01	Tent	dead	AG		1768	0	0	1	0	0	0	0	0	0	0	0	0	1768
kasege		2016-01-01	Tent	dead	AG		1769	0	0	1	0	0	0	0	0	0	0	0	0	1769
kasege		2016-01-01	Tent	dead	AG		1770	0	0	1	0	0	0	0	0	0	0	0	0	1770
kasege		2016-01-01	Tent	dead	AG		1771	0	0	1	0	0	0	0	0	0	0	0	0	1771
kasege		2016-01-01	Tent	dead	AG		1772	0	0	1	0	0	0	0	0	0	0	0	0	1772
kasege		2016-01-01	Tent	dead	AG		1773	0	0	0	0	0	1	0	0	0	0	0	0	1773
kasege		2016-01-01	Tent	dead	AG		1774	0	0	0	0	0	0	0	1	0	0	0	0	1774
kasege		2016-01-01	Tent	dead	AG		1775	0	0	0	0	0	0	0	1	0	0	0	0	1775
kasege		2016-01-01	Tent	dead	AG		1776	0	0	0	0	0	0	0	1	0	0	0	0	1776
kasege		2016-01-01	Tent	dead	AG		1777	0	0	0	0	0	0	0	1	0	0	0	0	1777
kasege		2016-01-01	Tent	dead	AG		1778	0	0	0	0	0	0	0	1	0	0	0	0	1778
kasege		2016-01-01	Tent	dead	AG		1779	0	0	0	0	0	0	0	1	0	0	0	0	1779
kasege		2016-01-01	Tent	dead	AG		1780	0	0	0	0	0	0	0	1	0	0	0	0	1780
kasege		2016-01-01	Tent	dead	AG		1781	0	0	0	0	0	0	0	1	0	0	0	0	1781
kasege		2016-01-01	Tent	dead	AG		1782	0	0	0	0	0	0	0	0	1	0	0	0	1782
kasege		2016-01-01	Tent	dead	AG		1783	0	0	0	0	0	0	0	0	0	1	0	0	1783
kasege		2016-01-01	Tent	dead	AG		1784	0	0	0	0	0	0	0	0	0	1	0	0	1784
kasege		2016-01-01	Tent	dead	AG		1785	0	0	0	0	0	0	0	0	0	1	0	0	1785
kasege		2016-01-02	Tent	live	AG		1786	1	0	0	0	0	0	0	0	0	0	0	0	1786
kasege		2016-01-02	Tent	live	AG		1787	1	0	0	0	0	0	0	0	0	0	0	0	1787
kasege		2016-01-02	Tent	live	AG		1788	1	0	0	0	0	0	0	0	0	0	0	0	1788
kasege		2016-01-02	Tent	live	AG		1789	1	0	0	0	0	0	0	0	0	0	0	0	1789
kasege		2016-01-02	Tent	live	AG		1790	1	0	0	0	0	0	0	0	0	0	0	0	1790
kasege		2016-01-02	Tent	live	AG		1791	0	0	1	0	0	0	0	0	0	0	0	0	1791
kasege		2016-01-02	Tent	live	AG		1792	0	0	1	0	0	0	0	0	0	0	0	0	1792
kasege		2016-01-02	Tent	live	AG		1793	0	0	1	0	0	0	0	0	0	0	0	0	1793
kasege		2016-01-02	Tent	live	AG		1794	0	0	1	0	0	0	0	0	0	0	0	0	1794
kasege		2016-01-02	Tent	live	AG		1795	0	0	1	0	0	0	0	0	0	0	0	0	1795
kasege		2016-01-02	Tent	live	AG		1796	0	0	0	0	1	0	0	0	0	0	0	0	1796
kasege		2016-01-02	Tent	live	AG		1797	0	0	0	0	0	1	0	0	0	0	0	0	1797
kasege		2016-01-02	Tent	live	AG		1798	0	0	0	0	0	1	0	0	0	0	0	0	1798
kasege		2016-01-02	Tent	live	AG		1799	0	0	0	0	0	1	0	0	0	0	0	0	1799
kasege		2016-01-02	Tent	live	AG		1800	0	0	0	0	0	1	0	0	0	0	0	0	1800
kasege		2016-01-02	Tent	live	AG		1801	0	0	0	0	0	1	0	0	0	0	0	0	1801
kasege		2016-01-02	Tent	live	AG		1802	0	0	0	0	0	0	0	0	0	1	0	0	1802
kasege		2016-01-02	Tent	live	AG		1803	0	0	0	0	0	0	0	0	0	0	1	0	1803
kasege		2016-01-02	Tent	live	AG		1804	0	0	0	0	0	0	0	0	0	0	1	0	1804
kasege		2016-01-02	Tent	live	AG		1805	0	0	0	0	0	0	0	0	0	0	1	0	1805
kasege		2016-01-02	Tent	live	AG		1806	0	0	0	0	0	0	0	0	0	0	1	0	1806
kasege		2016-01-02	Tent	live	AG		1807	0	0	0	0	0	0	0	0	0	0	1	0	1807
kasege		2016-01-02	Tent	live	AG		1808	0	0	0	0	0	0	0	0	0	0	1	0	1808
kasege		2016-01-02	Tent	live	AG		1809	0	0	0	0	0	0	0	0	0	0	1	0	1809
kasege		2016-01-02	Tent	dead	AG		1810	1	0	0	0	0	0	0	0	0	0	0	0	1810
kasege		2016-01-02	Tent	dead	AG		1811	1	0	0	0	0	0	0	0	0	0	0	0	1811
kasege		2016-01-02	Tent	dead	AG		1812	1	0	0	0	0	0	0	0	0	0	0	0	1812
kasege		2016-01-02	Tent	dead	AG		1813	1	0	0	0	0	0	0	0	0	0	0	0	1813
kasege		2016-01-02	Tent	dead	AG		1814	0	0	1	0	0	0	0	0	0	0	0	0	1814
kasege		2016-01-02	Tent	dead	AG		1815	0	0	1	0	0	0	0	0	0	0	0	0	1815
kasege		2016-01-02	Tent	dead	AG		1816	0	0	1	0	0	0	0	0	0	0	0	0	1816
kasege		2016-01-02	Tent	dead	AG		1817	0	0	1	0	0	0	0	0	0	0	0	0	1817
kasege		2016-01-02	Tent	dead	AG		1818	0	0	1	0	0	0	0	0	0	0	0	0	1818
kasege		2016-01-02	Tent	dead	AG		1819	0	0	0	0	1	0	0	0	0	0	0	0	1819
kasege		2016-01-02	Tent	dead	AG		1820	0	0	0	0	0	1	0	0	0	0	0	0	1820
kasege		2016-01-02	Tent	dead	AG		1821	0	0	0	0	0	0	0	1	0	0	0	0	1821
kasege		2016-01-02	Tent	dead	AG		1822	0	0	0	0	0	0	0	0	1	0	0	0	1822
kasege		2016-01-02	Tent	dead	AG		1823	0	0	0	0	0	0	0	0	1	0	0	0	1823
kasege		2016-01-02	Tent	dead	AG		1824	0	0	0	0	0	0	0	0	1	0	0	0	1824
kasege		2016-01-02	Tent	dead	AG		1825	0	0	0	0	0	0	0	0	1	0	0	0	1825
kasege		2016-01-02	Tent	dead	AG		1826	0	0	0	0	0	0	0	0	1	0	0	0	1826
kasege		2016-01-02	Tent	dead	AG		1827	0	0	0	0	0	0	0	0	1	0	0	0	1827
kasege		2016-01-02	Tent	dead	AG		1828	0	0	0	0	0	0	0	0	0	1	0	0	1828
kasege		2016-01-02	Tent	dead	AG		1829	0	0	0	0	0	0	0	0	0	1	0	0	1829
kasege		2016-01-02	Tent	dead	AG		1830	0	0	0	0	0	0	0	0	0	1	0	0	1830
kasege		2016-01-02	Tent	dead	AG		1831	0	0	0	0	0	0	0	0	0	1	0	0	1831
kasege		2016-01-02	Tent	dead	AG		1832	0	0	0	0	0	0	0	0	0	1	0	0	1832
kasege		2016-01-02	Tent	dead	AG		1833	0	0	0	0	0	0	0	0	0	0	1	0	1833
kasege		2016-01-02	Tent	dead	AG		1834	0	0	0	0	0	0	0	0	0	0	1	0	1834
kasege		2016-01-02	Tent	dead	AG		1835	0	0	0	0	0	0	0	0	0	0	1	0	1835
kasege		2016-01-02	Tent	dead	AG		1836	0	0	0	0	0	0	0	0	0	0	1	0	1836
kasege		2016-01-03	Tent	live	AG		1837	1	0	0	0	0	0	0	0	0	0	0	0	1837
kasege		2016-01-03	Tent	live	AG		1838	1	0	0	0	0	0	0	0	0	0	0	0	1838
kasege		2016-01-03	Tent	live	AG		1839	1	0	0	0	0	0	0	0	0	0	0	0	1839
kasege		2016-01-03	Tent	live	AG		1840	1	0	0	0	0	0	0	0	0	0	0	0	1840
kasege		2016-01-03	Tent	live	AG		1841	0	0	1	0	0	0	0	0	0	0	0	0	1841
kasege		2016-01-03	Tent	live	AG		1842	0	0	1	0	0	0	0	0	0	0	0	0	1842
kasege		2016-01-03	Tent	live	AG		1843	0	0	1	0	0	0	0	0	0	0	0	0	1843
kasege		2016-01-03	Tent	live	AG		1844	0	0	1	0	0	0	0	0	0	0	0	0	1844
kasege		2016-01-03	Tent	live	AG		1845	0	0	1	0	0	0	0	0	0	0	0	0	1845
kasege		2016-01-03	Tent	live	AG		1846	0	0	0	0	1	0	0	0	0	0	0	0	1846
kasege		2016-01-03	Tent	live	AG		1847	0	0	0	0	1	0	0	0	0	0	0	0	1847
kasege		2016-01-03	Tent	live	AG		1848	0	0	0	0	1	0	0	0	0	0	0	0	1848
kasege		2016-01-03	Tent	live	AG		1849	0	0	0	0	0	1	0	0	0	0	0	0	1849
kasege		2016-01-03	Tent	live	AG		1850	0	0	0	0	0	1	0	0	0	0	0	0	1850
kasege		2016-01-03	Tent	live	AG		1851	0	0	0	0	0	0	0	0	1	0	0	0	1851
kasege		2016-01-03	Tent	live	AG		1852	0	0	0	0	0	0	0	0	1	0	0	0	1852
kasege		2016-01-03	Tent	live	AG		1853	0	0	0	0	0	0	0	0	0	1	0	0	1853
kasege		2016-01-03	Tent	live	AG		1854	0	0	0	0	0	0	0	0	0	1	0	0	1854
kasege		2016-01-03	Tent	live	AG		1855	0	0	0	0	0	0	0	0	0	0	1	0	1855
kasege		2016-01-03	Tent	live	AG		1856	0	0	0	0	0	0	0	0	0	0	1	0	1856
kasege		2016-01-03	Tent	live	AG		1857	0	0	0	0	0	0	0	0	0	0	1	0	1857
kasege		2016-01-03	Tent	live	AG		1858	0	0	0	0	0	0	0	0	0	0	1	0	1858
kasege		2016-01-03	Tent	live	AG		1859	0	0	0	0	0	0	0	0	0	0	1	0	1859
kasege		2016-01-03	Tent	live	AG		1860	0	0	0	0	0	0	0	0	0	0	1	0	1860
kasege		2016-01-04	Tent	live	AG		1861	1	0	0	0	0	0	0	0	0	0	0	0	1861
kasege		2016-01-04	Tent	live	AG		1862	1	0	0	0	0	0	0	0	0	0	0	0	1862
kasege		2016-01-04	Tent	live	AG		1863	1	0	0	0	0	0	0	0	0	0	0	0	1863
kasege		2016-01-04	Tent	live	AG		1864	1	0	0	0	0	0	0	0	0	0	0	0	1864
kasege		2016-01-04	Tent	live	AG		1865	1	0	0	0	0	0	0	0	0	0	0	0	1865
kasege		2016-01-04	Tent	live	AG		1866	0	0	1	0	0	0	0	0	0	0	0	0	1866
kasege		2016-01-04	Tent	live	AG		1867	0	0	1	0	0	0	0	0	0	0	0	0	1867
kasege		2016-01-04	Tent	live	AG		1868	0	0	1	0	0	0	0	0	0	0	0	0	1868
kasege		2016-01-04	Tent	live	AG		1869	0	0	1	0	0	0	0	0	0	0	0	0	1869
kasege		2016-01-04	Tent	live	AG		1870	0	0	1	0	0	0	0	0	0	0	0	0	1870
kasege		2016-01-04	Tent	live	AG		1871	0	0	0	0	1	0	0	0	0	0	0	0	1871
kasege		2016-01-04	Tent	live	AG		1872	0	0	0	0	0	1	0	0	0	0	0	0	1872
kasege		2016-01-04	Tent	live	AG		1873	0	0	0	0	0	0	0	0	1	0	0	0	1873
kasege		2016-01-04	Tent	live	AG		1874	0	0	0	0	0	0	0	0	1	0	0	0	1874
kasege		2016-01-04	Tent	live	AG		1875	0	0	0	0	0	0	0	0	1	0	0	0	1875
kasege		2016-01-04	Tent	live	AG		1876	0	0	0	0	0	0	0	0	1	0	0	0	1876
kasege		2016-01-04	Tent	live	AG		1877	0	0	0	0	0	0	0	0	1	0	0	0	1877
kasege		2016-01-04	Tent	live	AG		1878	0	0	0	0	0	0	0	0	1	0	0	0	1878
kasege		2016-01-04	Tent	live	AG		1879	0	0	0	0	0	0	0	0	0	1	0	0	1879
kasege		2016-01-04	Tent	live	AG		1880	0	0	0	0	0	0	0	0	0	1	0	0	1880
kasege		2016-01-04	Tent	live	AG		1881	0	0	0	0	0	0	0	0	0	1	0	0	1881
kasege		2016-01-04	Tent	live	AG		1882	0	0	0	0	0	0	0	0	0	0	1	0	1882
kasege		2016-01-04	Tent	live	AG		1883	0	0	0	0	0	0	0	0	0	0	1	0	1883
kasege		2016-01-04	Tent	live	AG		1884	0	0	0	0	0	0	0	0	0	0	1	0	1884
kasege		2016-01-04	Tent	live	AG		1885	0	0	0	0	0	0	0	0	0	0	1	0	1885
kasege		2016-01-04	Tent	live	AG		1886	0	0	0	0	0	0	0	0	0	0	1	0	1886
kasege		2016-01-04	Tent	live	AG		1887	0	0	0	0	0	0	0	0	0	0	1	0	1887
kasege		2016-01-04	Tent	dead	AG		1888	1	0	0	0	0	0	0	0	0	0	0	0	1888
kasege		2016-01-04	Tent	dead	AG		1889	1	0	0	0	0	0	0	0	0	0	0	0	1889
kasege		2016-01-04	Tent	dead	AG		1890	1	0	0	0	0	0	0	0	0	0	0	0	1890
kasege		2016-01-04	Tent	dead	AG		1891	0	0	1	0	0	0	0	0	0	0	0	0	1891
kasege		2016-01-04	Tent	dead	AG		1892	0	0	1	0	0	0	0	0	0	0	0	0	1892
kasege		2016-01-04	Tent	dead	AG		1893	0	0	1	0	0	0	0	0	0	0	0	0	1893
kasege		2016-01-04	Tent	dead	AG		1894	0	0	1	0	0	0	0	0	0	0	0	0	1894
kasege		2016-01-04	Tent	dead	AG		1895	0	0	0	0	1	0	0	0	0	0	0	0	1895
kasege		2016-01-04	Tent	dead	AG		1896	0	0	0	0	1	0	0	0	0	0	0	0	1896
kasege		2016-01-04	Tent	dead	AG		1897	0	0	0	0	0	1	0	0	0	0	0	0	1897
kasege		2016-01-04	Tent	dead	AG		1898	0	0	0	0	0	0	0	1	0	0	0	0	1898
kasege		2016-01-04	Tent	dead	AG		1899	0	0	0	0	0	0	0	1	0	0	0	0	1899
kasege		2016-01-04	Tent	dead	AG		1900	0	0	0	0	0	0	0	1	0	0	0	0	1900
kasege		2016-01-04	Tent	dead	AG		1901	0	0	0	0	0	0	0	1	0	0	0	0	1901
kasege		2016-01-04	Tent	dead	AG		1902	0	0	0	0	0	0	0	1	0	0	0	0	1902
kasege		2016-01-04	Tent	dead	AG		1903	0	0	0	0	0	0	0	0	1	0	0	0	1903
kasege		2016-01-04	Tent	dead	AG		1904	0	0	0	0	0	0	0	0	1	0	0	0	1904
kasege		2016-01-04	Tent	dead	AG		1905	0	0	0	0	0	0	0	0	1	0	0	0	1905
kasege		2016-01-04	Tent	dead	AG		1906	0	0	0	0	0	0	0	0	1	0	0	0	1906
kasege		2016-01-04	Tent	dead	AG		1907	0	0	0	0	0	0	0	0	0	1	0	0	1907
kasege		2016-01-04	Tent	dead	AG		1908	0	0	0	0	0	0	0	0	0	1	0	0	1908
kasege		2016-01-04	Tent	dead	AG		1909	0	0	0	0	0	0	0	0	0	1	0	0	1909
kasege		2016-01-04	Tent	dead	AG		1910	0	0	0	0	0	0	0	0	0	1	0	0	1910
kasege		2016-01-04	Tent	dead	AG		1911	0	0	0	0	0	0	0	0	0	0	1	0	1911
kasege		2016-01-04	Tent	dead	AG		1912	0	0	0	0	0	0	0	0	0	0	1	0	1912
kasege		2016-01-05	Tent	live	AG		1913	1	0	0	0	0	0	0	0	0	0	0	0	1913
kasege		2016-01-05	Tent	live	AG		1914	1	0	0	0	0	0	0	0	0	0	0	0	1914
kasege		2016-01-05	Tent	live	AG		1915	1	0	0	0	0	0	0	0	0	0	0	0	1915
kasege		2016-01-05	Tent	live	AG		1916	1	0	0	0	0	0	0	0	0	0	0	0	1916
kasege		2016-01-05	Tent	live	AG		1917	0	0	1	0	0	0	0	0	0	0	0	0	1917
kasege		2016-01-05	Tent	live	AG		1918	0	0	1	0	0	0	0	0	0	0	0	0	1918
kasege		2016-01-05	Tent	live	AG		1919	0	0	1	0	0	0	0	0	0	0	0	0	1919
kasege		2016-01-05	Tent	live	AG		1920	0	0	1	0	0	0	0	0	0	0	0	0	1920
kasege		2016-01-05	Tent	live	AG		1921	0	0	1	0	0	0	0	0	0	0	0	0	1921
kasege		2016-01-05	Tent	live	AG		1922	0	0	0	0	1	0	0	0	0	0	0	0	1922
kasege		2016-01-05	Tent	live	AG		1923	0	0	0	0	0	1	0	0	0	0	0	0	1923
kasege		2016-01-05	Tent	live	AG		1924	0	0	0	0	0	0	0	0	0	1	0	0	1924
kasege		2016-01-05	Tent	live	AG		1925	0	0	0	0	0	0	0	0	0	1	0	0	1925
kasege		2016-01-05	Tent	live	AG		1926	0	0	0	0	0	0	0	0	0	0	1	0	1926
kasege		2016-01-05	Tent	live	AG		1927	0	0	0	0	0	0	0	0	0	0	1	0	1927
kasege		2016-01-06	Tent	live	AG		30460	1	0	0	0	0	0	0	0	0	0	0	0	30460
kasege		2016-01-06	Tent	live	AG		30461	1	0	0	0	0	0	0	0	0	0	0	0	30461
kasege		2016-01-06	Tent	live	AG		30462	1	0	0	0	0	0	0	0	0	0	0	0	30462
kasege		2016-01-06	Tent	live	AG		30463	1	0	0	0	0	0	0	0	0	0	0	0	30463
kasege		2016-01-06	Tent	live	AG		30464	1	0	0	0	0	0	0	0	0	0	0	0	30464
kasege		2016-01-06	Tent	live	AG		30465	0	0	1	0	0	0	0	0	0	0	0	0	30465
kasege		2016-01-06	Tent	live	AG		30466	0	0	1	0	0	0	0	0	0	0	0	0	30466
kasege		2016-01-06	Tent	live	AG		30467	0	0	1	0	0	0	0	0	0	0	0	0	30467
kasege		2016-01-06	Tent	live	AG		30468	0	0	1	0	0	0	0	0	0	0	0	0	30468
kasege		2016-01-06	Tent	live	AG		30469	0	0	1	0	0	0	0	0	0	0	0	0	30469
kasege		2016-01-06	Tent	live	AG		30470	0	0	0	0	1	0	0	0	0	0	0	0	30470
kasege		2016-01-06	Tent	live	AG		30471	0	0	0	0	0	0	0	1	0	0	0	0	30471
kasege		2016-01-06	Tent	live	AG		30472	0	0	0	0	0	0	0	1	0	0	0	0	30472
kasege		2016-01-06	Tent	live	AG		30473	0	0	0	0	0	0	0	1	0	0	0	0	30473
kasege		2016-01-06	Tent	live	AG		30474	0	0	0	0	0	0	0	0	1	0	0	0	30474
kasege		2016-01-06	Tent	live	AG		30475	0	0	0	0	0	0	0	0	1	0	0	0	30475
kasege		2016-01-06	Tent	live	AG		30476	0	0	0	0	0	0	0	0	0	1	0	0	30476
kasege		2016-01-06	Tent	live	AG		30477	0	0	0	0	0	0	0	0	0	0	1	0	30477
kasege		2016-01-07	Tent	live	AG		30478	1	0	0	0	0	0	0	0	0	0	0	0	30478
kasege		2016-01-07	Tent	live	AG		30479	1	0	0	0	0	0	0	0	0	0	0	0	30479
kasege		2016-01-07	Tent	live	AG		30480	1	0	0	0	0	0	0	0	0	0	0	0	30480
kasege		2016-01-07	Tent	live	AG		30481	1	0	0	0	0	0	0	0	0	0	0	0	30481
kasege		2016-01-07	Tent	live	AG		30482	1	0	0	0	0	0	0	0	0	0	0	0	30482
kasege		2016-01-07	Tent	live	AG		30483	0	0	1	0	0	0	0	0	0	0	0	0	30483
kasege		2016-01-07	Tent	live	AG		30484	0	0	0	0	0	0	0	0	1	0	0	0	30484
kasege		2016-01-07	Tent	live	AG		30485	0	0	0	0	0	0	0	0	0	1	0	0	30485
kasege		2016-01-07	Tent	live	AG		30486	0	0	0	0	0	0	0	0	0	0	1	0	30486
kasege		2016-01-08	Tent	live	AG		30490	1	0	0	0	0	0	0	0	0	0	0	0	30490
kasege		2016-01-08	Tent	live	AG		30491	1	0	0	0	0	0	0	0	0	0	0	0	30491
kasege		2016-01-08	Tent	live	AG		30492	1	0	0	0	0	0	0	0	0	0	0	0	30492
kasege		2016-01-08	Tent	live	AG		30493	1	0	0	0	0	0	0	0	0	0	0	0	30493
kasege		2016-01-08	Tent	live	AG		30494	1	0	0	0	0	0	0	0	0	0	0	0	30494
kasege		2016-01-08	Tent	live	AG		30495	0	0	1	0	0	0	0	0	0	0	0	0	30495
kasege		2016-01-08	Tent	live	AG		30496	0	0	1	0	0	0	0	0	0	0	0	0	30496
kasege		2016-01-08	Tent	live	AG		30497	0	0	1	0	0	0	0	0	0	0	0	0	30497
kasege		2016-01-08	Tent	live	AG		30498	0	0	1	0	0	0	0	0	0	0	0	0	30498
kasege		2016-01-08	Tent	live	AG		30499	0	0	1	0	0	0	0	0	0	0	0	0	30499
kasege		2016-01-08	Tent	live	AG		30500	0	0	0	0	0	0	0	1	0	0	0	0	30500
kasege		2016-01-08	Tent	live	AG		30501	0	0	0	0	0	0	0	1	0	0	0	0	30501
kasege		2016-01-08	Tent	live	AG		30502	0	0	0	0	0	0	0	0	0	0	1	0	30502
kasege		2016-01-08	Tent	live	AG		30503	0	0	0	0	0	0	0	0	0	0	1	0	30503
kasege		2016-01-08	Tent	live	AG		30504	0	0	0	0	0	0	0	0	0	0	1	0	30504
kasege		2016-01-08	Tent	live	AG		30505	0	0	0	0	0	0	0	0	0	0	1	0	30505
kasege		2016-01-09	Tent	live	AG		30532	1	0	0	0	0	0	0	0	0	0	0	0	30532
kasege		2016-01-09	Tent	live	AG		30533	1	0	0	0	0	0	0	0	0	0	0	0	30533
kasege		2016-01-09	Tent	live	AG		30534	1	0	0	0	0	0	0	0	0	0	0	0	30534
kasege		2016-01-09	Tent	live	AG		30535	1	0	0	0	0	0	0	0	0	0	0	0	30535
kasege		2016-01-09	Tent	live	AG		30536	1	0	0	0	0	0	0	0	0	0	0	0	30536
kasege		2016-01-09	Tent	live	AG		30537	0	0	1	0	0	0	0	0	0	0	0	0	30537
kasege		2016-01-09	Tent	live	AG		30538	0	0	1	0	0	0	0	0	0	0	0	0	30538
kasege		2016-01-09	Tent	live	AG		30539	0	0	1	0	0	0	0	0	0	0	0	0	30539
kasege		2016-01-09	Tent	live	AG		30540	0	0	1	0	0	0	0	0	0	0	0	0	30540
kasege		2016-01-09	Tent	live	AG		30541	0	0	1	0	0	0	0	0	0	0	0	0	30541
kasege		2016-01-09	Tent	live	AG		30542	0	0	0	0	1	0	0	0	0	0	0	0	30542
kasege		2016-01-09	Tent	live	AG		30543	0	0	0	0	0	1	0	0	0	0	0	0	30543
kasege		2016-01-09	Tent	live	AG		30544	0	0	0	0	0	1	0	0	0	0	0	0	30544
kasege		2016-01-09	Tent	live	AG		30545	0	0	0	0	0	0	0	1	0	0	0	0	30545
kasege		2016-01-09	Tent	live	AG		30547	0	0	0	0	0	0	0	0	1	0	0	0	30547
kasege		2016-01-09	Tent	live	AG		30548	0	0	0	0	0	0	0	0	1	0	0	0	30548
kasege		2016-01-09	Tent	live	AG		30550	0	0	0	0	0	0	0	0	0	0	1	0	30550
kasege		2016-01-09	Tent	live	AG		30551	0	0	0	0	0	0	0	0	0	0	1	0	30551
kasege		2016-01-10	Tent	live	AG		30553	1	0	0	0	0	0	0	0	0	0	0	0	30553
kasege		2016-01-10	Tent	live	AG		30554	1	0	0	0	0	0	0	0	0	0	0	0	30554
kasege		2016-01-10	Tent	live	AG		30556	1	0	0	0	0	0	0	0	0	0	0	0	30556
kasege		2016-01-10	Tent	live	AG		30558	0	0	1	0	0	0	0	0	0	0	0	0	30558
kasege		2016-01-10	Tent	live	AG		30559	0	0	1	0	0	0	0	0	0	0	0	0	30559
kasege		2016-01-10	Tent	live	AG		30560	0	0	1	0	0	0	0	0	0	0	0	0	30560
kasege		2016-01-10	Tent	live	AG		30561	0	0	1	0	0	0	0	0	0	0	0	0	30561
kasege		2016-01-10	Tent	live	AG		30563	0	0	0	0	1	0	0	0	0	0	0	0	30563
kasege		2016-01-10	Tent	live	AG		30564	0	0	0	0	1	0	0	0	0	0	0	0	30564
kasege		2016-01-10	Tent	live	AG		30565	0	0	0	0	1	0	0	0	0	0	0	0	30565
kasege		2016-01-10	Tent	live	AG		30566	0	0	0	0	0	1	0	0	0	0	0	0	30566
kasege		2016-01-10	Tent	live	AG		30568	0	0	0	0	0	0	0	0	1	0	0	0	30568
kasege		2016-01-10	Tent	live	AG		30570	0	0	0	0	0	0	0	0	0	1	0	0	30570
kasege		2016-01-10	Tent	live	AG		30571	0	0	0	0	0	0	0	0	0	1	0	0	30571
kasege		2016-01-10	Tent	live	AG		30573	0	0	0	0	0	0	0	0	0	0	1	0	30573
kasege		2016-01-11	Tent	live	AG		30575	1	0	0	0	0	0	0	0	0	0	0	0	30575
kasege		2016-01-11	Tent	live	AG		30576	1	0	0	0	0	0	0	0	0	0	0	0	30576
kasege		2016-01-11	Tent	live	AG		30578	1	0	0	0	0	0	0	0	0	0	0	0	30578
kasege		2016-01-11	Tent	live	AG		30579	1	0	0	0	0	0	0	0	0	0	0	0	30579
kasege		2016-01-11	Tent	live	AG		30580	0	0	1	0	0	0	0	0	0	0	0	0	30580
kasege		2016-01-11	Tent	live	AG		30581	0	0	1	0	0	0	0	0	0	0	0	0	30581
kasege		2016-01-11	Tent	live	AG		30582	0	0	1	0	0	0	0	0	0	0	0	0	30582
kasege		2016-01-11	Tent	live	AG		30583	0	0	1	0	0	0	0	0	0	0	0	0	30583
kasege		2016-01-11	Tent	live	AG		30584	0	0	1	0	0	0	0	0	0	0	0	0	30584
kasege		2016-01-11	Tent	live	AG		30585	0	0	0	0	1	0	0	0	0	0	0	0	30585
kasege		2016-01-11	Tent	live	AG		30588	0	0	0	0	0	1	0	0	0	0	0	0	30588
kasege		2016-01-11	Tent	live	AG		30589	0	0	0	0	0	1	0	0	0	0	0	0	30589
kasege		2016-01-11	Tent	live	AG		30591	0	0	0	0	0	0	0	0	1	0	0	0	30591
kasege		2016-01-11	Tent	live	AG		30592	0	0	0	0	0	0	0	0	0	1	0	0	30592
kasege		2016-01-11	Tent	live	AG		30593	0	0	0	0	0	0	0	0	0	0	1	0	30593
kasege		2016-01-11	Tent	live	AG		30594	0	0	0	0	0	0	0	0	0	0	1	0	30594
kasege		2016-01-11	Tent	live	AG		30595	0	0	0	0	0	0	0	0	0	0	1	0	30595
kasege		2016-01-11	Tent	live	AG		30596	0	0	0	0	0	0	0	0	0	0	1	0	30596
kasege		2016-01-11	Tent	live	AG		30597	0	0	0	0	0	0	0	0	0	0	1	0	30597
kasege		2016-01-11	Tent	live	AG		30598	0	0	0	0	0	0	0	0	0	0	1	0	30598
kasege		2016-01-11	Tent	live	AG		30599	0	0	0	0	0	0	0	0	0	0	1	0	30599
kasege		2016-01-12	Tent	live	AG		30643	1	0	0	0	0	0	0	0	0	0	0	0	30643
kasege		2016-01-12	Tent	live	AG		30644	1	0	0	0	0	0	0	0	0	0	0	0	30644
kasege		2016-01-12	Tent	live	AG		30645	1	0	0	0	0	0	0	0	0	0	0	0	30645
kasege		2016-01-12	Tent	live	AG		30646	1	0	0	0	0	0	0	0	0	0	0	0	30646
kasege		2016-01-12	Tent	live	AG		30649	0	0	1	0	0	0	0	0	0	0	0	0	30649
kasege		2016-01-12	Tent	live	AG		30651	0	0	0	0	0	1	0	0	0	0	0	0	30651
kasege		2016-01-12	Tent	live	AG		30652	0	0	0	0	0	1	0	0	0	0	0	0	30652
kasege		2016-01-12	Tent	live	AG		30653	0	0	0	0	0	1	0	0	0	0	0	0	30653
kasege		2016-01-12	Tent	live	AG		30654	0	0	0	0	0	1	0	0	0	0	0	0	30654
kasege		2016-01-12	Tent	live	AG		30655	0	0	0	0	0	0	0	1	0	0	0	0	30655
kasege		2016-01-12	Tent	live	AG		30656	0	0	0	0	0	0	0	1	0	0	0	0	30656
kasege		2016-01-12	Tent	live	AG		30658	0	0	0	0	0	0	0	0	0	1	0	0	30658
kasege		2016-01-12	Tent	live	AG		30660	0	0	0	0	0	0	0	0	0	0	1	0	30660
kasege		2016-01-12	Tent	live	AG		30662	0	0	0	0	0	0	0	0	0	0	1	0	30662
kasege		2016-01-13	Tent	live	AG		30664	1	0	0	0	0	0	0	0	0	0	0	0	30664
kasege		2016-01-13	Tent	live	AG		30665	1	0	0	0	0	0	0	0	0	0	0	0	30665
kasege		2016-01-13	Tent	live	AG		30668	1	0	0	0	0	0	0	0	0	0	0	0	30668
kasege		2016-01-13	Tent	live	AG		30671	0	0	1	0	0	0	0	0	0	0	0	0	30671
kasege		2016-01-13	Tent	live	AG		30672	0	0	1	0	0	0	0	0	0	0	0	0	30672
kasege		2016-01-13	Tent	live	AG		30675	0	0	0	0	1	0	0	0	0	0	0	0	30675
kasege		2016-01-13	Tent	live	AG		30677	0	0	0	0	0	1	0	0	0	0	0	0	30677
kasege		2016-01-13	Tent	live	AG		30678	0	0	0	0	0	1	0	0	0	0	0	0	30678
kasege		2016-01-13	Tent	live	AG		30679	0	0	0	0	0	1	0	0	0	0	0	0	30679
kasege		2016-01-13	Tent	live	AG		30683	0	0	0	0	0	0	0	0	0	1	0	0	30683
kasege		2016-01-13	Tent	live	AG		30685	0	0	0	0	0	0	0	0	0	0	1	0	30685
kasege		2016-01-13	Tent	live	AG		30686	0	0	0	0	0	0	0	0	0	0	1	0	30686
kasege		2016-01-17	Tent	live	AG		30722	1	0	0	0	0	0	0	0	0	0	0	0	30722
kasege		2016-01-17	Tent	live	AG		30731	0	0	0	0	0	1	0	0	0	0	0	0	30731
kasege		2016-01-17	Tent	live	AG		30732	0	0	0	0	0	1	0	0	0	0	0	0	30732
kasege		2016-01-17	Tent	live	AG		30733	0	0	0	0	0	1	0	0	0	0	0	0	30733
kasege		2016-01-17	Tent	live	AG		30734	0	0	0	0	0	1	0	0	0	0	0	0	30734
kasege		2016-01-17	Tent	live	AG		30736	0	0	0	0	0	0	0	0	0	1	0	0	30736
kasege		2016-01-20	Tent	live	AG		30778	1	0	0	0	0	0	0	0	0	0	0	0	30778
kasege		2016-01-20	Tent	live	AG		30779	1	0	0	0	0	0	0	0	0	0	0	0	30779
kasege		2016-01-20	Tent	live	AG		30780	0	0	1	0	0	0	0	0	0	0	0	0	30780
kasege		2016-01-20	Tent	live	AG		30788	0	0	0	0	0	0	0	1	0	0	0	0	30788
kasege		2016-01-20	Tent	live	AG		30792	0	0	0	0	0	0	0	0	1	0	0	0	30792
kasege		2016-01-20	Tent	live	AG		30793	0	0	0	0	0	0	0	0	1	0	0	0	30793
kasege		2016-01-20	Tent	live	AG		30794	0	0	0	0	0	0	0	0	0	1	0	0	30794
kasege		2016-01-20	Tent	live	AG		30796	0	0	0	0	0	0	0	0	0	0	1	0	30796
kasege		2016-01-20	Tent	dead	AG		30798	1	0	0	0	0	0	0	0	0	0	0	0	30798
kasege		2016-01-20	Tent	dead	AG		30800	0	0	1	0	0	0	0	0	0	0	0	0	30800
kasege		2016-01-20	Tent	dead	AG		30802	0	0	0	0	0	0	0	1	0	0	0	0	30802
kasege		2016-01-28	Tent	live	AG		32653	1	0	0	0	0	0	0	0	0	0	0	0	32653
kasege		2016-01-28	Tent	live	AG		32654	1	0	0	0	0	0	0	0	0	0	0	0	32654
kasege		2016-01-28	Tent	live	AG		32655	1	0	0	0	0	0	0	0	0	0	0	0	32655
kasege		2016-01-28	Tent	live	AG		32656	0	1	0	0	0	0	0	0	0	0	0	0	32656
kasege		2016-01-28	Tent	live	AG		32657	0	0	1	0	0	0	0	0	0	0	0	0	32657
kasege		2016-01-28	Tent	live	AG		32658	0	0	1	0	0	0	0	0	0	0	0	0	32658
kasege		2016-01-28	Tent	live	AG		32659	0	0	1	0	0	0	0	0	0	0	0	0	32659
kasege		2016-01-28	Tent	live	AG		32660	0	0	0	0	0	1	0	0	0	0	0	0	32660
kasege		2016-01-28	Tent	live	AG		32661	0	0	0	0	0	1	0	0	0	0	0	0	32661
kasege		2016-01-28	Tent	live	AG		32662	0	0	0	0	0	1	0	0	0	0	0	0	32662
kasege		2016-01-28	Tent	live	AG		32663	0	0	0	0	0	1	0	0	0	0	0	0	32663
kasege		2016-01-28	Tent	live	AG		32664	0	0	0	0	0	0	0	1	0	0	0	0	32664
kasege		2016-01-28	Tent	live	AG		32665	0	0	0	0	0	0	0	1	0	0	0	0	32665
kasege		2016-01-28	Tent	live	AG		32666	0	0	0	0	0	0	0	1	0	0	0	0	32666
kasege		2016-01-28	Tent	live	AG		32667	0	0	0	0	0	0	0	0	1	0	0	0	32667
kasege		2016-01-28	Tent	live	AG		32668	0	0	0	0	0	0	0	0	0	1	0	0	32668
kasege		2016-01-28	Tent	live	AG		32669	0	0	0	0	0	0	0	0	0	1	0	0	32669
kasege		2016-01-28	Tent	live	AG		32670	0	0	0	0	0	0	0	0	0	1	0	0	32670
kasege		2016-01-28	Tent	live	AG		32671	0	0	0	0	0	0	0	0	0	1	0	0	32671
kasege		2016-01-28	Tent	live	AG		32672	0	0	0	0	0	0	0	0	0	0	1	0	32672
kasege		2016-01-28	Tent	live	AG		32673	0	0	0	0	0	0	0	0	0	0	1	0	32673
kasege		2016-01-28	Tent	live	AG		32674	0	0	0	0	0	0	0	0	0	0	1	0	32674
kasege		2016-01-28	Tent	live	AG		32675	0	0	0	0	0	0	0	0	0	0	1	0	32675
kasege		2016-01-28	Tent	dead	AG		32692	1	0	0	0	0	0	0	0	0	0	0	0	32692
kasege		2016-01-28	Tent	dead	AG		32693	1	0	0	0	0	0	0	0	0	0	0	0	32693
kasege		2016-01-28	Tent	dead	AG		32694	0	0	1	0	0	0	0	0	0	0	0	0	32694
[truncated: 772 more rows]

## Sheet: PCR results 
	Tent	Light	Window
An. arabiensis	117	34	6
An. gambiae	29	5	3

## Sheet: Eritrea Dissection data
Date	epi number	NI	N plug	NII	Par a sac	Par d sac	Parous	Ret V	epi number	Null 2nd reading	Par 2nd reading	? 2nd reading	Null	Par	wet Parous	sum	??		Date	epi number	NI	N plug	NII	Par a sac	Par d sac	Gravid	null	par	sum	?
2017-10-07	2083								2083				1						2017-10-03	2006							0	0	0	1
2017-10-07	2084								2084				1						2017-10-03	2015							0	0	0	0
2017-10-07	2085								2085				1						2017-10-03	2016							0	0	0	0
2017-10-07	2086								2086				1						2017-10-03	2018							0	0	0	0
2017-10-07	2087								2087								1		2017-10-03	2002				1			0	0	1	0
2017-10-07	2088								2088				1						2017-10-03	2004							1	0	1	0
2017-10-07	2089								2089				1						2017-10-03	2007							1	0	1	0
2017-10-07	2090								2090					1					2017-10-03	2008							1	0	1	0
2017-10-07	2091								2091					1					2017-10-03	2009							1	0	1	0
2017-10-07	2092								2092				1						2017-10-03	2014							1	0	1	0
2017-10-07	2093								2093				1						2017-10-03	2017		1					0	0	1	0
2017-10-07	2094								2094				1						2017-10-04	2019							1	0	1	0
2017-10-07	2095								2095				1						2017-10-04	2020							1	0	1	0
2017-10-07	2096								2096				1						2017-10-04	2022							1	0	1	0
2017-10-07	2097								2097				1						2017-10-04	2023							1	0	1	0
2017-10-07	2098								2098					1					2017-10-04	2026					1		0	0	1	1
2017-10-07	2099								2099					1					2017-10-04	2027							1	0	1	0
2017-10-07	2100								2100				1						2017-10-03	2000	0	0	0	0	0		0	0		0
2017-10-07	2101								2101				1						2017-10-03	2001							0	0		0
2017-10-07	2102								2102				1						2017-10-03	2003							0	1	1	0
2017-10-07	2103								2103				1						2017-10-03	2005							0	1	1	0
2017-10-07	2104								2104				1						2017-10-03	2012							0	1	1	0
2017-10-07	2105								2105				1						2017-10-03	2013							0	1	1	0
2017-10-07	2106								2106				1						2017-10-04	2021							0	1	1	0
2017-10-07	2107								2107				1						2017-10-04	2024							0	1	1	0
2017-10-07	2108								2108					1					2017-10-04	2025							0	1	1	0
2017-10-07	2109								2109				1						2017-10-04	2028							0	1	1	0
2017-10-07	2110								2110				1						2017-10-04	2029							0	1	1	0
2017-10-07	2111								2111				1						2017-10-03	2011						1	0	1	2	0
2017-10-07	2112								2112								1		2017-10-03	2010									0
2017-10-07	2113								2113					1					2017-10-04	2032							0	0	0	1
2017-10-07	2114								2114								1		2017-10-04	2037							0	0	0	1
2017-10-07	2115								2115								1		2017-10-04	2040							0	0	0	0
2017-10-07	2116								2116	1			1						2017-10-05	2043							0	0	0	0
2017-10-07	2117		1						2117	1			1						2017-10-05	2044							0	0	0	0
2017-10-07	2118		1						2118		1			1					2017-10-05	2045							0	0	0	0
2017-10-07	2119		1						2119	1			1						2017-10-05	2046							0	0	0	0
2017-10-07	2120								2120		1			1					2017-10-05	2047							0	0	0	0
2017-10-07	2121								2121		1						1		2017-10-05	2048							0	0	0	0
2017-10-07	2122								2122	1			1						2017-10-05	2049							0	0	0	0
2017-10-07	2123								2123	1			1						2017-10-05	2050							0	0	0	0
2017-10-07	2124								2124		1			1					2017-10-05	2051							0	0	0	0
2017-10-07	2125		1						2125	1			1						2017-10-06	2052							0	0	0	0
2017-10-07	2126								2126	1			1						2017-10-06	2053							0	0	0	0
2017-10-07	2127								2127	1			1						2017-10-07	2054							0	0	0	0
2017-10-07	2128								2128	1			1						2017-10-07	2055							0	0	0	0
2017-10-07	2129								2129		1			1					2017-10-07	2056							0	0	0	0
2017-10-07	2130								2130	1			1						2017-10-07	2057							0	0	0	0
2017-10-07	2131		1						2131										2017-10-07	2058							0	0	0	0
2017-10-07	2132								2132										2017-10-04	2030							1	0	1	0
2017-10-08	2133								2133										2017-10-04	2033							1	0	1	0
2017-10-08	2134								2134										2017-10-04	2034							1	0	1	0
2017-10-08	2135				1				2135										2017-10-04	2036							1	0	1	0
2017-10-08	2136								2136										2017-10-04	2039		1					0	0	1	0
2017-10-08	2137								2137										2017-10-04	2031							0	1	1	0
2017-10-08	2138								2138										2017-10-04	2035							0	1	1	0
2017-10-08	2139								2139										2017-10-04	2038							0	1	1	0
2017-10-08	2140								2140		1								2017-10-04	2041							0	1	1	0
2017-10-08	2141								2141		1								2017-10-05	2042							0	1	1	0
2017-10-08	2142								2142										2017-10-07	2059							0	0	0	0
2017-10-08	2143								2143										2017-10-07	2060							0	0	0	0
2017-10-08	2144								2144										2017-10-07	2061							0	0	0	0
2017-10-08	2145								2145										2017-10-07	2062							0	0	0	0
2017-10-09	2156								2156	1									2017-10-07	2063							0	0	0	0
2017-10-09	2157								2157	1									2017-10-07	2064							0	0	0	0
2017-10-09	2158								2158	1									2017-10-07	2065							0	0	0	0
2017-10-09	2159								2159	1									2017-10-07	2066							0	0	0	0
2017-10-09	2160								2160	1									2017-10-07	2067							0	0	0	0
2017-10-09	2161								2161	1									2017-10-07	2068							0	0	0	0
2017-10-09	2162								2162	1									2017-10-07	2069							0	0	0	0
2017-10-09	2163								2163	1									2017-10-07	2070							0	0	0	0
2017-10-09	2164								2164	1									2017-10-07	2071							0	0	0	0
2017-10-09	2165								2165	1									2017-10-07	2072							0	0	0	0
2017-10-09	2166								2166		1								2017-10-07	2073							0	0	0	0
2017-10-09	2167								2167	1									2017-10-07	2074							0	0	0	0
2017-10-09	2168								2168		1								2017-10-07	2075							0	0	0	0
2017-10-09	2169								2169		1								2017-10-07	2076							0	0	0	0
2017-10-10	2170								2170	1									2017-10-07	2077							0	0	0	0
2017-10-10	2171								2171		1								2017-10-07	2078							0	0	0	0
2017-10-10	2172								2172		1								2017-10-07	2079							0	0	0	0
2017-10-10	2173								2173	1									2017-10-07	2080							0	0	0	0
2017-10-10	2174								2174		1								2017-10-07	2081							0	0	0	0
2017-10-10	2175								2175		1								2017-10-07	2082							0	0	0	0
2017-10-10	2176								2176	1									2017-10-07	2083							0	0	0	0
2017-10-10	2177								2177			1							2017-10-07	2084							0	0	0	0
2017-10-10	2178								2178		1								2017-10-07	2085							0	0	0	0
2017-10-10	2179								2179	1									2017-10-07	2086							0	0	0	0
2017-10-10	2180								2180	1									2017-10-07	2087							0	0	0	0
2017-10-10	2181								2181		1								2017-10-07	2088							0	0	0	0
2017-10-10	2182								2182		1								2017-10-07	2091							0	0	0	0
2017-10-10	2183								2183		1								2017-10-07	2092							0	0	0	0
2017-10-10	2184								2184	1									2017-10-07	2093							0	0	0	0
2017-10-11	2185	0	0	1	0	0	0		2185	0	0	0	0	0	0	0	1		2017-10-07	2094							0	0	0	0
2017-10-11	2186	0	0	0	1	0	1		2186	0	0	0	0	1	1	2	0		2017-10-07	2095							0	0	0	0
2017-10-11	2187	1	0	0	0	0	0		2187	0	0	0	0	0	0	0	1		2017-10-07	2096							0	0	0	0
2017-10-11	2188	0	1	0	0	0	0		2188	0	0	0	0	0	0	0	1		2017-10-07	2097							0	0	0	0
2017-10-11	2189	0	0	0	0	1	1		2189	0	0	0	0	1	1	2	0		2017-10-07	2098							0	0	0	0
2017-10-11	2190	0	0	0	1	0	1		2190	0	0	0	1	0	1	1	0		2017-10-07	2099							0	0	0	0
2017-10-11	2191	0	1	0	0	0	0		2191	0	0	0	1	0	0	0	0		2017-10-07	2100							0	0	0	0
2017-10-11	2192	0	1	0	0	0	0		2192	0	0	0	1	0	0	0	0		2017-10-07	2101							0	0	0	0
2017-10-11	2193	1	0	0	0	0	0		2193	0	0	0	0	0	0	0	1		2017-10-07	2105							1	0	1	0
2017-10-11	2194	1	0	0	0	0	0		2194	0	0	0	0	0	0	0	0		2017-10-07	2107							1	0	1	0
2017-10-11	2195	1	0	0	0	0	0		2195	0	0	0	1	0	0	0	0		2017-10-07	2102		1					1	0	2	0
2017-10-11	2196	1	0	0	0	0	0		2196	0	0	0	1	0	0	0	0		2017-10-07	2103		1					1	0	2	0
2017-10-11	2197	1	0	0	0	0	0		2197	0	0	0	1	0	0	0	0		2017-10-07	2104		1					1	0	2	0
2017-10-11	2198	?	?	?	?	?	?		2198	0	0	0	1	0	0	0	0		2017-10-07	2106		1					1	0	2	0
2017-10-11	2199	1	0	0	0	0	0		2199	0	0	0	1	0	0	0	0		2017-10-07	2109							0	0	0	1
2017-10-11	2200	0	0	0	0	1	1		2200	0	0	0	0	1	1	2	0		2017-10-07	2114							0	0	0	1
2017-10-11	2201	0	1	0	0	0	0		2201	0	0	0	0	0	0	0	0		2017-10-07	2115							0	0	0	1
2017-10-11	2202	0	1	0	0	0	0		2202	0	0	0	1	0	0	0	0		2017-10-07	2121							0	0	0	1
2017-10-11	2203	0	0	0	0	1	1		2203	0	0	0	1	0	1	1	0		2017-10-07	2116							1	0	1	0
2017-10-11	2204	1	0	0	0	0	0		2204	0	0	0	1	0	0	0	0		2017-10-07	2122							1	0	1	0
2017-10-11	2205	0	0	0	1	0	1		2205	0	0	0	0	0	1	1	1		2017-10-07	2123							1	0	1	0
2017-10-11	2206	0	1	0	0	0	0		2206	0	0	0	1	0	0	0	0		2017-10-07	2126							1	0	1	0
2017-10-11	2207	0	1	0	0	0	0		2207	0	0	0	1	0	0	0	0		2017-10-07	2127							1	0	1	0
2017-10-11	2208	1	0	0	0	0	0		2208	0	0	0	1	0	0	0	0		2017-10-07	2129							1	0	1	0
2017-10-11	2209	1	0	0	0	0	0		2209	0	0	0	0	0	0	0	0		2017-10-07	2110		1					1	0	2	0
2017-10-11	2210	1	0	0	0	0	0		2210	0	0	0	0	0	0	0	0		2017-10-07	2111		1					1	0	2	0
2017-10-11	2211	0	0	0	1	0	1		2211	0	0	0	0	0	1	1	0		2017-10-07	2117		1					1	0	2	0
2017-10-11	2212	1	0	0	0	0	0		2212	0	0	0	0	0	0	0	0		2017-10-07	2119		1					1	0	2	0
2017-10-11	2213	0	0	0	0	1	1		2213	0	0	0	0	0	1	1	0		2017-10-07	2125		1					1	0	2	0
2017-10-11	2214	0	0	0	1	0	1		2214	0	0	0	0	0	1	1	0		2017-10-07	2108							0	1	1	0
2017-10-12	2215	1	0	0	0	0	0		2215	0	0	0	0	0	0	0	1		2017-10-07	2120							0	1	1	0
2017-10-12	2216	0	1	0	0	0	0		2216	0	0	0	1	0	0	0	0		2017-10-07	2124							0	1	1	0
2017-10-12	2217	0	0	1	0	0	0		2217	0	0	0	1	0	0	0	0		2017-10-07	2128							0	1	1	0
2017-10-12	2218	0	1	0	0	0	0		2218	0	0	0	1	0	0	0	0		2017-10-07	2130							0	1	1	0
2017-10-12	2219	1	0	0	0	0	0		2219	0	0	0	1	0	0	0	0		2017-10-07	2112		1					0	1	2	0
2017-10-12	2220	0	0	0	1	0	1		2220	0	0	0	0	1	1	2	0		2017-10-07	2113		1					0	1	2	0
2017-10-12	2221	0	0	0	0	1	1		2221	0	0	0	0	1	1	2	0		2017-10-07	2118		1					0	1	2	0
2017-10-12	2222	1	0	0	0	0	0		2222	0	0	0	1	0	0	0	0		2017-10-08	2138							0	0	0	1
2017-10-12	2223	0	1	0	0	0	0		2223	0	0	0	1	0	0	0	0		2017-10-09	2146							0	0	0	0
2017-10-12	2224	0	0	0	0	1	1	ret V	2224	0	0	0	0	1	1	2	0		2017-10-09	2147							0	0	0	0
2017-10-12	2225	0	1	0	0	0	0		2225	0	0	0	1	0	0	0	0		2017-10-09	2148							0	0	0	0
2017-10-12	2226						0		2226	0	0	0	0	0	0	0	0		2017-10-09	2149							0	0	0	0
2017-10-12	2227						0		2227	0	0	0	0	0	0	0	0		2017-10-09	2150							0	0	0	0
2017-10-12	2228						0		2228	0	0	0	0	0	0	0	0		2017-10-09	2151							0	0	0	0
2017-10-12	2229						0		2229	0	0	0	0	0	0	0	0		2017-10-09	2152							0	0	0	0
2017-10-12	2230						0		2230	0	0	0	0	0	0	0	0		2017-10-09	2153							0	0	0	0
2017-10-12	2231	0	0	0	0	1	1		2231	0	1	0	0	0	1	1	1		2017-10-09	2154							0	0	0	0
2017-10-12	2232	1	0	0	0	0	0		2232	1	0	0	1	0	0	0	0		2017-10-09	2155							0	0	0	0
2017-10-12	2233	1	0	0	0	0	0		2233	0	0	1	1	0	0	0	0		2017-10-09	2157							0	0	0	1
2017-10-12	2234	1	0	0	0	0	0		2234	1	0	0	1	0	0	0	0		2017-10-08	2134							1	0	1	0
2017-10-12	2235	1	0	0	0	0	0		2235	1	0	0	1	0	0	0	0		2017-10-08	2136							1	0	1	0
2017-10-12	2236	0	1	0	0	0	0		2236	1	0	0	0	1	0	1	0		2017-10-08	2137							1	0	1	0
2017-10-12	2237	0	0	0	0	1	1		2237	0	1	0	1	0	1	1	0		2017-10-08	2139							1	0	1	0
2017-10-12	2238	0	0	0	1	0	1		2238	0	1	0	0	1	1	2	0		2017-10-08	2140							1	0	1	0
2017-10-12	2239	0	0	1	0	0	0		2239	0	0	1	1	0	0	0	0		2017-10-08	2141							1	0	1	0
2017-10-12	2240	0	0	1	0	0	0		2240	1	0	0	1	0	0	0	0		2017-10-08	2142							1	0	1	0
2017-10-12	2241	0	0	0	0	1	1	ret V	2241	0	1	0	0	1	1	2	0		2017-10-08	2144							1	0	1	0
2017-10-12	2242	0	1	0	0	0	0		2242	0	1	0	0	0	0	0	0		2017-10-08	2145							1	0	1	0
2017-10-12	2243						0		2243	0	0	0	0	0	0	0	0		2017-10-09	2156							1	0	1	0
2017-10-13	2244	1	0	0	0	0	0		2244	1	0	0	0	0	0	0	0		2017-10-07	2131		1					1	0	2	0
2017-10-13	2245	0	0	0	0	1	1		2245	0	0	1	1	0	1	1	0		2017-10-08	2133		1					1	0	2	0
2017-10-13	2246	0	0	0	0	1	1		2246	0	1	0	0	0	1	1	1		2017-10-08	2143							0	1	1	0
2017-10-13	2247	1	0	0	0	0	0		2247	1	0	0	1	0	0	0	0		2017-10-07	2132					1		0	1	2	0
2017-10-13	2248	0	1	0	0	0	0		2248	1	0	0	1	0	0	0	0		2017-10-08	2135				1			0	1	2	0
2017-10-13	2249	0	0	1	0	0	0		2249	1	0	0	1	0	0	0	0		2017-10-10	2177							0	0	0	1
2017-10-13	2250	1	0	0	0	0	0		2250	1	0	0	1	0	0	0	0		2017-10-10	2184							0	0	0	0
2017-10-13	2251	1	0	0	0	0	0		2251	0	1	0	0	1	0	1	0		2017-10-09	2158							1	0	1	0
2017-10-13	2252	0	0	0	0	1	1		2252	0	1	0	0	1	1	2	0		2017-10-09	2159							1	0	1	0
2017-10-13	2253	0	0	0	0	1	1		2253	0	1	0	0	1	1	2	0		2017-10-09	2161							1	0	1	0
2017-10-13	2254	0	0	1	0	0	0		2254	1	0	0	1	0	0	0	0		2017-10-09	2162							1	0	1	0
2017-10-13	2255	1	0	0	0	0	0		2255	1	0	0	0	0	0	0	1		2017-10-09	2163							1	0	1	0
2017-10-16	2256	0	0	0	1	0	1	red	2256	0	1	0	0	1	1	2	0		2017-10-09	2164							1	0	1	0
2017-10-16	2257	1	0	0	0	0	0		2257	1	0	0	0	0	0	0	1		2017-10-09	2165							1	0	1	0
2017-10-16	2258	0	1	0	0	0	0		2258	1	0	0	1	0	0	0	0		2017-10-09	2167							1	0	1	0
2017-10-16	2259	1	0	0	0	0	0		2259	1	0	0	1	0	0	0	0		2017-10-10	2170							1	0	1	0
2017-10-16	2260	1	0	0	0	0	0		2260	1	0	0	1	0	0	0	0		2017-10-10	2171							1	0	1	0
2017-10-16	2261	0	0	0	0	1	1		2261	0	0	1	0	1	1	2	0		2017-10-10	2173							1	0	1	0
2017-10-16	2262	0	0	1	0	0	0		2262	1	0	0	1	0	0	0	0		2017-10-10	2176							1	0	1	0
2017-10-16	2263	0	1	0	0	0	0		2263	1	0	0	1	0	0	0	0		2017-10-10	2178							1	0	1	0
2017-10-16	2264	1	0	0	0	0	0		2264	1	0	0	1	0	0	0	0		2017-10-10	2179							1	0	1	0
2017-10-16	2265	0	0	0	0	1	1		2265	0	1	0	0	1	1	2	0		2017-10-10	2183							1	0	1	0
2017-10-16	2266	0	0	1	0	0	0		2266	1	0	0	0	0	0	0	0		2017-10-09	2160							0	1	1	0
2017-10-16	2267	0	0	0	0	1	1		2267	1	0	0	1	1	1	2	0		2017-10-09	2166							0	1	1	0
2017-10-16	2268	0	0	1	0	0	0		2268	0	1	0	0	0	0	0	1		2017-10-09	2168							0	1	1	0
2017-10-16	2269	1	0	0	0	0	0		2269	0	0	0	0	1	0	1	0		2017-10-09	2169							0	1	1	0
2017-10-16	2270	1	0	0	0	0	0		2270	0	0	0	0	1	0	1	0		2017-10-10	2172							0	1	1	0
2017-10-16	2271	0	1	0	0	0	0		2271	1	0	0	1	0	0	0	0		2017-10-10	2174							0	1	1	0
2017-10-16	2272	1	0	0	0	0	0		2272	1	0	0	1	0	0	0	0		2017-10-10	2175							0	1	1	0
2017-10-16	2273	0	0	0	1	0	1		2273	0	0	0	0	0	1	1	0		2017-10-10	2180							0	1	1	0
2017-10-16	2274	0	0	0	0	0	0		2274	0	1	0	1	0	0	0	0		2017-10-10	2181							0	1	1	0
2017-10-16	2275	0	0	0	0	0	0		2275	0	0	0	1	0	0	0	0		2017-10-10	2182							0	1	1	0
2017-10-17	2276	1	0	0	0	0	0		2276	1	0	0	1	0	0	0	0
2017-10-17	2277	0	0	1	0	0	0		2277	1	0	0	1	0	0	0	0
2017-10-17	2278	1	0	0	0	0	0		2278	1	0	0	1	0	0	0	0
2017-10-17	2279	0	1	0	0	0	0		2279	1	0	0	1	0	0	0	0
2017-10-17	2280	0	0	1	0	0	0		2280	1	0	0	1	0	0	0	0
2017-10-17	2281	0	0	0	0	1	1		2281	0	1	0	0	1	1	2	0
2017-10-17	2282	1	0	0	0	0	0		2282	1	0	0	1	0	0	0	0
2017-10-17	2283	0	1	0	0	0	0		2283	1	0	0	1	0	0	0	0
2017-10-17	2284	0	0	0	1	0	1		2284	0	1	0	0	1	1	2	0
2017-10-17	2285	1	0	0	0	0	0		2285	1	0	0	1	0	0	0	0
2017-10-17	2286	1	0	0	0	0	0		2286	1	0	0	1	0	0	0	0
2017-10-17	2287	1	0	0	0	0	0		2287	1	0	0	1	0	0	0	0
2017-10-17	2288	0	0	0	1	0	1		2288	0	1	0	0	1	1	2	0
2017-10-17	2289	0	1	0	0	0	0		2289	1	0	0	0	0	0	0	1
2017-10-17	2290	0	0	1	0	0	0		2290	1	0	0	1	0	0	0	0
2017-10-17	2291	0	0	0	0	1	1		2291	0	1	0	1	0	1	1	0
2017-10-17	2292	0	0	1	0	0	0		2292	1	0	0	0	0	0	0	0
2017-10-18	2293	1	0	0	0	0	0		2293	1	0	0	1	0	0	0	0
2017-10-18	2294	0	0	1	0	0	0		2294	0	0	1	0	1	0	1	0
2017-10-18	2295	0	0	0	0	1	1		2295	1	0	0	0	1	1	2	0
2017-10-18	2296	1	0	0	0	0	0		2296	1	0	0	1	0	0	0	0
2017-10-18	2297	0	0	0	1	0	1		2297	0	1	0	0	1	1	2	0
2017-10-18	2298	1	0	0	0	0	0		2298	0	0	1	0	0	0	0	1
2017-10-18	2299	1	0	0	0	0	0		2299	1	0	0	0	0	0	0	1
2017-10-18	2300	0	0	0	1	0	1		2300	0	0	1	0	0	1	1	1
2017-10-18	2301	0	0	0	1	0	1		2301	0	1	0	0	0	1	1	1
2017-10-18	2302	0	0	0	1	0	1		2302	0	1	0	0	0	1	1	0
2017-10-18	2303	0	0	0	1	0	1		2303	1	0	0	0	0	1	1	0
2017-10-18	2304	1	0	0	0	0	0		2304	1	0	0	1	0	0	0	0
2017-10-18	2305	1	0	0	0	0	0		2305	1	0	0	1	0	0	0	0
2017-10-18	2306	0	0	0	0	1	1		2306	0	1	0	0	1	1	2	0
2017-10-18	2307	0	0	1	0	0	0		2307	1	0	0	1	0	0	0	0
2017-10-18	2308	0	0	0	1	0	1		2308	0	1	0	0	1	1	2	0
2017-10-18	2309	0	0	1	0	0	0		2309	1	0	0	1	0	0	0	0
2017-10-18	2310	0	0	1	0	0	0		2310	1	0	0	1	0	0	0	0
2017-10-18	2311	0	0	0	1	0	1		2311	1	0	0	0	1	1	2	0
2017-10-18	2312	0	0	0	1	0	1		2312	0	1	0	0	1	1	2	0
2017-10-18	2313	1	0	0	0	0	0		2313	1	0	0	1	0	0	0	0
2017-10-18	2314	0	0	0	1	0	1		2314	0	1	0	0	1	1	2	0
2017-10-18	2315	0	0	0	1	0	1		2315	1	0	0	0	0	1	1	0
2017-10-19	2316	0	0	1	0	0	0		2316	1	0	0	0	0	0	0	0
2017-10-19	2317	1	0	0	0	0	0		2317	1	0	0	0	0	0	0	0
2017-10-19	2318	0	0	0	0	1	1		2318	1	0	0	0	0	1	1	0
2017-10-19	2319	0	0	0	1	0	1		2319	0	1	0	0	0	1	1	0
2017-10-19	2320	1	0	0	0	0	0		2320	1	0	0	0	0	0	0	0
2017-10-19	2321	0	1	0	0	0	0		2321	1	0	0	0	0	0	0	0
2017-10-19	2322	0	0	0	1	0	1		2322	0	1	0	0	0	1	1	0
2017-10-19	2323	0	0	0	1	0	1		2323	0	1	0	0	0	1	1	0
2017-10-19	2324	0	0	1	0	0	0		2324	1	0	0	0	0	0	0	0
2017-10-19	2325	1	0	0	0	0	0		2325	1	0	0	0	0	0	0	0
2017-10-19	2326	0	1	0	0	0	0		2326	1	0	0	0	0	0	0	0
2017-10-19	2327						0		2327	1	0	0	0	0	0	0	0
2017-10-19	2328						0		2328	0	1	0	0	0	0	0	0
2017-10-19	2329						0		2329	1	0	0	0	0	0	0	0
2017-10-19	2330	1	0	0	0	0	0		2330	1	0	0	0	0	0	0	0
2017-10-19	2331	1	0	0	0	0	0		2331	1	0	0	0	0	0	0	0
2017-10-19	2332	0	0	0	1	0	1		2332	0	1	0	0	0	1	1	0
2017-10-19	2333	0	0	0	1	0	1		2333	0	1	0	0	0	1	1	0
2017-10-19	2334	0	0	0	0	1	1		2334	1	0	0	0	0	1	1	0
2017-10-19	2335	0	0	1	0	0	0		2335	1	0	0	0	0	0	0	0
2017-10-19	2336	0	1	0	0	0	0		2336	1	0	0	0	0	0	0	0
2017-10-19	2337	1	0	0	0	0	0		2337	1	0	0	0	0	0	0	0
2017-10-19	2338	0	0	0	0	1	1		2338	0	1	1	0	0	1	1	0
2017-10-19	2339	0	0	0	0	1	1		2339	0	1	0	0	0	1	1	0
2017-10-19	2340	1	0	0	0	0	0		2340	1	0	0	0	0	0	0	0
2017-10-19	2341	1	0	0	0	0	0		2341	1	0	0	0	0	0	0	0
2017-10-19	2342	0	0	0	1	0	1		2342	1	0	0	0	0	1	1	0
2017-10-20	2343	0	0	0	1	0	1		2343	0	1	0	0	1	1	2	0
2017-10-20	2344	0	0	0	1	0	1		2344	0	1	0	0	1	1	2	0
2017-10-20	2345	0	0	0	1	0	1		2345	0	1	0	0	1	1	2	0
2017-10-20	2346	0	0	0	1	0	1		2346	0	0	1	0	1	1	2	0
2017-10-20	2347	0	0	1	0	0	0		2347	0	1	0	1	0	0	0	0
2017-10-20	2348	0	1	0	0	0	0		2348	1	0	0	1	0	0	0	0
2017-10-20	2349	1	0	0	0	0	0		2349	1	0	0	0	1	0	1	0
2017-10-20	2350	0	0	0	1	0	1		2350	1	0	0	0	1	1	2	0
2017-10-20	2351	0	0	0	1	0	1		2351	0	1	0	0	1	1	2	0
2017-10-20	2352	0	1	0	0	0	0		2352	0	1	0	1	0	0	0	0
2017-10-20	2353	0	0	0	1	0	1		2353	1	0	0	0	0	1	1	0
2017-10-20	2354	1	0	0	0	0	0		2354	0	1	0	1	0	0	0	0
2017-10-20	2355	1	0	0	0	0	0		2355	1	0	0	1	0	0	0	0
2017-10-20	2356	1	0	0	0	0	0		2356	1	0	0	1	0	0	0	0
2017-10-20	2357	0	0	0	1	0	1	ret V	2357	1	0	0	0	1	1	2	0
2017-10-20	2358	0	1	0	0	0	0		2358	0	1	0	1	0	0	0	0
2017-10-20	2359	0	1	0	0	0	0		2359	0	0	1	0	0	0	0	1
2017-10-20	2360	0	1	0	0	0	0		2360	1	0	0	1	0	0	0	0
2017-10-20	2361	0	0	1	0	0	0		2361	1	0	0	1	0	0	0	0
2017-10-20	2362	0	1	0	0	0	0		2362	1	0	0	1	0	0	0	0
2017-10-20	2363	0	0	gravid	0	0	0		2363	1	0	0	0	0	0	0	1
2017-10-20	2364	0	1	0	0	0	0		2364	0	0	1	1	0	0	0	0
2017-10-20	2365	0	0	0	0	1	1		2365	1	0	0	0	1	1	2	0
2017-10-20	2366	1	0	0	0	0	0		2366	0	1	0	1	0	0	0	0
2017-10-20	2367	0	0	0	1	0	1		2367	1	0	0	0	1	1	2	0
2017-10-20	2368	1	0	0	0	0	0		2368	0	1	0	0	1	0	1	0
2017-10-20	2369	0	0	0	1	0	1	ret V	2369	1	0	0	0	1	1	2	0
2017-10-20	2370	0	0	1	0	0	0		2370	0	0	1	1	0	0	0	0
2017-10-20	2371	0	0	0	0	0	0		2371	1	0	0	0	1	0	1	0
2017-10-20	2372	0	0	0	0	1	1		2372	0	1	0	0	1	1	2	0
2017-10-21	2373	1	0	0	0	0	0		2373	0	0	1	0	0	0	0	1
2017-10-21	2374	0	0	gravid	0	0	0		2374	0	1	0	0	0	0	0	1
2017-10-21	2375	1	0	0	0	0	0		2375	1	0	0	1	0	0	0	0
2017-10-21	2376	0	0	0	1	0	1		2376	0	1	0	0	1	1	2	0
2017-10-21	2377	1	0	0	0	0	0		2377	1	0	0	1	0	0	0	0
2017-10-21	2378	0	0	0	0	1	1	ret V	2378	0	1	0	0	1	1	2	0
2017-10-21	2379	1	0	0	0	0	0		2379	1	0	0	1	0	0	0	0
2017-10-21	2380	1	0	0	0	0	0		2380	1	0	0	1	0	0	0	0
2017-10-21	2381	1	0	0	0	0	0		2381	1	0	0	1	0	0	0	0
2017-10-21	2382	0	0	0	1	0	1		2382	0	1	0	0	1	1	2	0
2017-10-21	2383	1	0	0	0	0	0		2383	1	0	0	1	0	0	0	0
2017-10-21	2384	0	0	1	0	0	0		2384	1	0	0	1	0	0	0	0
2017-10-21	2385	1	0	0	0	0	0		2385	1	0	0	0	0	0	0	0
2017-10-21	2386	0	0	0	0	1	1		2386	1	0	0	0	1	1	2	0
2017-10-21	2387	0	0	0	0	1	1		2387	0	1	0	0	0	1	1	0
2017-10-21	2388	0	0	0	0	1	1		2388	1	0	0	1	0	1	1	0
2017-10-21	2389	0	0	0	1	0	1		2389	0	1	0	0	1	1	2	0		2017-10-07	2089							0	0	0	0
2017-10-21	2390	0	0	0	0	1	1		2390	0	0	1	0	1	1	2	0		2017-10-07	2090							0	0	0	0
2017-10-21	2391	1	0	0	0	0	0		2391	1	0	0	1	0	0	0	0
2017-10-21	2392	0	0	0	1	0	1		2392	0	1	0	0	1	1	2	0
2017-10-21	2393	0	0	1	0	0	0		2393	0	0	1	0	0	0	0
2017-10-21	2394	1	0	0	0	0	0		2394	1	0	0	1	0	0	0	0
2017-10-21	2395	0	0	0	1	0	1	lost	2395	0	0	0	0	1	1	2	0
2017-10-21	2396	1	0	0	0	0	0		2396	1	0	0	1	0	0	0	0
2017-10-21	2397	0	0	0	0	1	1		2397	0	1	0	1	0	1	1	0
2017-10-21	2398	0	0	0	1	0	1		2398	0	1	0	0	1	1	2	0
2017-10-21	2399	0	1	0	0	0	0		2399	0	0	0	0	0	0	0	0
2017-10-22	2401	0	0	0	1	0	1		2401	0	1	0	0	1	1	2	0
2017-10-22	2402	0	0	0	1	0	1		2402	0	1	0	0	1	1	2	0
2017-10-22	2403	0	1	0	0	0	0		2403	1	0	0	1	0	0	0	0
2017-10-22	2404	0	1	0	0	0	0		2404	1	0	0	1	0	0	0	0
2017-10-22	2405	0	1	0	0	0	0		2405	1	0	0	1	0	0	0	0
2017-10-22	2406	1	0	0	0	0	0		2406	1	0	0	1	0	0	0	0
2017-10-22	2407	0	0	0	1	0	1		2407	0	1	0	0	1	1	2	0
2017-10-22	2408	1	0	0	0	0	0		2408	1	0	0	1	0	0	0	0
2017-10-22	2409	0	0	1	0	0	0		2409	0	0	1	0	1	0	1	0
2017-10-22	2410	0	0	1	0	0	0		2410	1	0	0	1	0	0	0	0
2017-10-22	2411	1	0	0	0	0	0		2411	1	0	0	1	0	0	0	0
2017-10-22	2412	0	1	0	0	0	0		2412	1	0	0	1	0	0	0	0
2017-10-22	2413	0	0	0	0	1	1	ret V	2413	0	1	0	0	1	1	2	0
2017-10-22	2414	1	0	0	0	0	0		2414	1	0	0	1	0	0	0	0
2017-10-22	2415	0	1	0	0	0	0		2415	1	0	0	1	0	0	0	0
2017-10-22	2416	1	0	0	0	0	0		2416	1	0	0	0	0	0	0	0
2017-10-22	2417	0	0	1	0	0	0		2417	0	1	0	0	0	0	0	0
2017-10-22	2418	1	0	0	0	0	0		2418	1	0	0	1	0	0	0	1
2017-10-22	2419	0	0	0	0	1	1		2419	0	1	0	0	1	1	2	0
2017-10-22	2420	1	0	0	0	0	0		2420	1	0	0	1	0	0	0	0
2017-10-22	2421	0	0	0	1	0	1		2421	0	1	0	0	1	1	2	0
2017-10-22	2422	0	0	0	1	0	1		2422	0	1	0	0	1	1	2	0
2017-10-22	2423	0	1	0	0	0	0		2423	1	0	0	1	0	0	0	0
2017-10-22	2424	0	0	0	1	0	1		2424	0	1	0	0	1	1	2	0
2017-10-22	2425	0	1	0	0	0	0		2425	0	0	1	0	1	0	1	0
2017-10-22	2426	0	0	0	1	0	1		2426	0	1	0	0	1	1	2	0
2017-10-22	2427	0	1	0	0	0	0		2427	1	0	0	1	0	0	0	0
2017-10-22	2428	0	1	0	0	0	0		2428	1	0	0	1	0	0	0	0
2017-10-22	2429	0	0	0	1	0	1		2429	0	1	0	0	1	1	2	0
2017-10-23	2430	0	0	0	0	1	1		2430	0	1	0	0	1	1	2	0
2017-10-23	2431	0	0	0	1	0	1		2431	1	0	0	0	0	1	1	0
2017-10-23	2432	0	1	0	0	0	0		2432	1	0	0	1	0	0	0	0
2017-10-23	2433	0	1	0	0	0	0		2433	1	0	0	1	0	0	0	0
2017-10-23	2434	0	0	1	0	0	0		2434	0	1	0	1	0	0	0	0
2017-10-23	2435	0	1	0	0	0	0		2435	1	0	0	1	0	0	0	0
2017-10-23	2436	0	1	0	0	0	0		2436	1	0	0	1	0	0	0	0
2017-10-23	2437	0	0	0	1	0	1		2437	0	1	0	0	1	1	2	0
2017-10-23	2438	0	1	0	0	0	0		2438	1	0	0	1	0	0	0	0
2017-10-23	2439	0	0	0	1	0	1		2439	0	1	0	0	1	1	2	0
2017-10-23	2440	0	1	0	0	0	0		2440	1	0	0	1	0	0	0	0
2017-10-23	2441	0	0	0	1	0	1		2441	0	1	0	0	1	1	2	0
2017-10-23	2442	0	1	0	0	0	0		2442	1	0	0	1	0	0	0	0
2017-10-23	2443	0	0	0	1	0	1		2443	0	1	0	0	1	1	2	0
2017-10-23	2444	0	1	0	0	0	0		2444	0	0	0	0	0	0	0	0
2017-10-23	2445	0	0	gravid	0	0	0		2445	1	0	0	1	0	0	0	0
2017-10-23	2446	1	0	0	0	0	0		2446	0	1	0	0	0	0	0	1
2017-10-23	2447	1	0	0	0	0	0		2447	1	0	0	1	0	0	0	0
2017-10-23	2448	0	1	0	0	0	0		2448	1	0	0	1	0	0	0	0
2017-10-23	2449	0	0	0	1	0	1		2449	0	1	0	0	1	1	2	0
2017-10-23	2450	0	0	0	1	0	1		2450	0	1	0	0	1	1	2	0
2017-10-23	2451	0	0	0	1	0	1		2451	0	1	0	0	1	1	2	0
2017-10-23	2452	0	1	0	0	0	0		2452	1	0	0	1	0	0	0	0
2017-10-23	2453	0	0	1	0	0	0		2453	0	0	0	0	0	0	0	1
2017-10-23	2454	0	0	0	1	0	1		2454	0	1	0	0	1	1	2	0
2017-10-23	2455	0	0	0	1	0	1		2455	0	1	0	0	1	1	2	0
2017-10-23	2456	0	0	1	0	0	0		2456	0	1	0	0	1	0	1	0
2017-10-23	2457	0	0	0	1	0	1		2457	0	0	0	0	0	1	1	0
2017-10-24	2458	0	0	0	1	0	1		2458	0	1	0	0	1	1	2	0
2017-10-24	2459	1	0	0	0	0	0		2459	1	0	0	1	0	0	0	0
2017-10-24	2460	1	0	0	0	0	0		2460	1	0	0	1	0	0	0	0
2017-10-24	2461	0	0	1	0	0	0		2461	0	0	1	1	0	0	0	0
2017-10-24	2462	0	0	0	1	0	1		2462	1	0	0	0	1	1	2	0
2017-10-24	2463	0	0	1	0	0	0		2463	1	0	0	1	0	0	0	0
2017-10-24	2464	0	1	0	0	0	0		2464	1	0	0	1	0	0	0	0
2017-10-24	2465	1	0	0	0	0	0		2465	1	0	0	1	0	0	0	0
2017-10-24	2466	0	0	0	0	1	1		2466	0	1	0	0	1	1	2	0
2017-10-24	2467	0	0	0	1	0	1	ret V	2467	0	1	0	0	1	1	2	0
2017-10-24	2468	0	0	0	1	0	1		2468	1	0	0	0	1	1	2	0
2017-10-24	2469	0	0	0	1	0	1		2469	1	0	0	1	0	1	1	0
2017-10-24	2470	1	0	0	0	0	0		2470	1	0	0	0	0	0	0	0
2017-10-24	2471	0	0	gravid	0	0	0		2471	0	0	1	0	0	0	0	0
2017-10-24	2472	0	0	0	1	0	1		2472	0	1	0	0	1	1	2	0
2017-10-24	2473	1	0	0	0	0	0		2473	1	0	0	1	0	0	0	0
2017-10-24	2474	0	0	0	1	0	1		2474	1	0	0	0	1	1	2	0
2017-10-24	2475	0	0	0	1	0	1		2475	0	1	0	0	1	1	2	0
2017-10-24	2476	0	0	0	1	0	1		2476	0	1	0	0	1	1	2	0
2017-10-24	2477	0	0	0	1	0	1		2477	0	1	0	0	1	1	2	0
2017-10-24	2478	1	0	0	0	0	0		2478	1	0	0	1	0	0	0	0
2017-10-24	2479	0	0	0	1	0	1		2479	0	1	0	0	1	1	2	0
2017-10-24	2480	0	0	0	1	0	1		2480	0	1	0	0	1	1	2	0
2017-10-24	2481	0	0	0	1	0	1		2481	0	1	0	0	1	1	2	0
2017-10-24	2482	1	0	0	0	0	0		2482	1	0	0	1	0	0	0	0
2017-10-24	2483	1	0	0	0	0	0		2483	1	0	0	1	0	0	0	0
	2146								2146
	2147								2147
	2148								2148
	2149								2149
	2150								2150
	2151								2151
	2152								2152
	2153								2153
	2154								2154
	2155								2155
